# Supplementary material for: Genome-wide analysis reveals genomic diversity and signatures of selection in Qinchuan beef cattle
Source: BMC Genomics. 2024 Jun 5;25:558. doi: 10.1186/s12864-024-10482-0 (PMC11151602; doi:10.1186/s12864-024-10482-0)
Supplement: Supplementary file 1 — Supplementary Material 1 [file 12864_2024_10482_MOESM1_ESM.xlsx]

## Sheet: Sheet1
Table S4 The distribution of ROH in each group
Sample_breed	Sample_ID	NSEG	KB	KBAVG
Angus	Angus1	124	275612	2222.67
Angus	Angus10	113	294052	2602.23
Angus	Angus2	182	558774	3070.19
Angus	Angus3	46	103769	2255.85
Angus	Angus4	111	254867	2296.1
Angus	Angus5	146	338027	2315.25
Angus	Angus6	134	258582	1929.71
Angus	Angus7	102	276647	2712.22
Angus	Angus8	111	326856	2944.65
Angus	Angus9	112	302856	2704.07
Gelbvieh	Gelbvieh1	43	89997.3	2092.96
Gelbvieh	Gelbvieh2	98	278766	2844.55
Gelbvieh	Gelbvieh3	62	150601	2429.05
Gelbvieh	Gelbvieh4	57	142478	2499.61
Gelbvieh	Gelbvieh5	40	79931.8	1998.3
Gelbvieh	Gelbvieh6	64	154985	2421.64
Gelbvieh	Gelbvieh7	74	156596	2116.16
Gir	Gir1	41	76084.9	1855.73
Gir	Gir2	41	73003	1780.56
Gir	Gir3	37	67820.7	1832.99
Hanwoo	Hanwoo1	22	31897.4	1449.88
Hanwoo	Hanwoo10	24	42365.6	1765.23
Hanwoo	Hanwoo11	26	33227.5	1277.98
Hanwoo	Hanwoo12	13	30548.1	2349.86
Hanwoo	Hanwoo13	18	21116.1	1173.12
Hanwoo	Hanwoo14	12	23406.7	1950.56
Hanwoo	Hanwoo15	13	19622.5	1509.42
Hanwoo	Hanwoo2	14	17096.8	1221.2
Hanwoo	Hanwoo3	46	115794	2517.27
Hanwoo	Hanwoo4	23	42846.8	1862.91
Hanwoo	Hanwoo5	21	40334.4	1920.68
Hanwoo	Hanwoo6	20	40754.5	2037.72
Hanwoo	Hanwoo7	15	21722.5	1448.16
Hanwoo	Hanwoo8	17	36392.9	2140.76
Hanwoo	Hanwoo9	16	23958.9	1497.43
Hereford	Hereford1	132	380545	2882.92
Hereford	Hereford2	133	365436	2747.64
Hereford	Hereford3	171	487983	2853.7
Hereford	Hereford4	144	396296	2752.06
Hereford	Hereford5	162	454281	2804.21
Hereford	Hereford6	110	293937	2672.16
Hereford	Hereford7	133	373099	2805.25
Hereford	Hereford8	151	412705	2733.15
Hereford	Hereford9	120	340216	2835.13
Leiqiong	leiqiong1	23	33034.8	1436.3
Leiqiong	Leiqiong10	8	11723.9	1465.48
Leiqiong	Leiqiong2	27	36999	1370.34
Leiqiong	Leiqiong3	18	22630.2	1257.23
Leiqiong	Leiqiong4	13	17789.9	1368.45
Leiqiong	Leiqiong5	36	53085	1474.58
Leiqiong	Leiqiong6	14	16967.7	1211.98
Leiqiong	Leiqiong7	10	12676.3	1267.63
Leiqiong	Leiqiong8	19	27842	1465.37
Leiqiong	Leiqiong9	20	26545	1327.25
Nelore	Nelore1	111	289987	2612.5
Nelore	Nelore2	46	98781.6	2147.43
Nelore	Nelore3	70	144626	2066.08
Nelore	Nelore4	18	30881.5	1715.64
Nelore	Nelore5	47	90774.5	1931.37
QCC	QCC1	16	34367.5	2147.97
QCC	QCC10	10	18763.2	1876.32
QCC	QCC11	9	14330.1	1592.23
QCC	QCC12	5	7207.41	1441.48
QCC	QCC13	4	6104.74	1526.18
QCC	QCC14	18	28787.7	1599.32
QCC	QCC15	2	2791.74	1395.87
QCC	QCC16	6	9563.32	1593.89
QCC	QCC17	5	7500.08	1500.02
QCC	QCC18	11	15271	1388.28
QCC	QCC19	12	16282.3	1356.86
QCC	QCC2	15	25525	1701.66
QCC	QCC20	10	15197.3	1519.73
QCC	QCC3	17	29406.1	1729.77
QCC	QCC4	13	19239.2	1479.94
QCC	QCC5	19	31679.4	1667.34
QCC	QCC6	14	21606.1	1543.3
QCC	QCC7	11	17469.4	1588.12
QCC	QCC8	11	16482.4	1498.4
QCC	QCC9	20	34144.9	1707.25
QNC	QNC1	47	78302.1	1666
QNC	QNC10	20	32490	1624.5
QNC	QNC11	8	11618.7	1452.34
QNC	QNC12	6	10852.5	1808.75
QNC	QNC13	5	7641.95	1528.39
QNC	QNC14	19	31102.9	1636.99
QNC	QNC15	11	14530.9	1320.99
QNC	QNC16	16	29279.2	1829.95
QNC	QNC17	9	14774.2	1641.58
QNC	QNC18	9	20417.8	2268.65
QNC	QNC19	5	5266.36	1053.27
QNC	QNC2	6	9335.17	1555.86
QNC	QNC20	9	16681.7	1853.53
QNC	QNC21	6	10390.2	1731.71
QNC	QNC3	14	21144.9	1510.35
QNC	QNC4	156	292364	1874.13
QNC	QNC5	8	12499.2	1562.41
QNC	QNC6	14	23738.6	1695.61
QNC	QNC7	8	11343	1417.88
QNC	QNC8	4	5511.06	1377.77
QNC	QNC9	18	35227.6	1957.09
Simmental	Simmental1	62	131918	2127.72
Simmental	Simmental10	74	131403	1775.72
Simmental	Simmental11	87	234092	2690.71
Simmental	Simmental12	64	170333	2661.45
Simmental	Simmental13	58	116541	2009.33
Simmental	Simmental2	73	170754	2339.1
Simmental	Simmental3	84	181146	2156.5
Simmental	Simmental4	67	124863	1863.62
Simmental	Simmental4	68	149595	2199.93
Simmental	Simmental5	65	146048	2246.9
Simmental	Simmental6	55	112756	2050.11
Simmental	Simmental7	114	359690	3155.17
Simmental	Simmental8	66	132459	2006.96
Simmental	Simmental9	83	185665	2236.92
Tibetan	Tibetan1	20	28478.5	1423.92
Tibetan	Tibetan10	70	192294	2747.06
Tibetan	Tibetan2	50	68070.8	1361.42
Tibetan	Tibetan3	18	22598.4	1255.47
Tibetan	Tibetan4	35	51129.1	1460.83
Tibetan	Tibetan5	64	95763.1	1496.3
Tibetan	Tibetan6	135	218267	1616.8
Tibetan	Tibetan7	60	96601.3	1610.02
Tibetan	Tibetan8	27	47338.7	1753.28
Tibetan	Tibetan9	145	389451	2685.87
Wenling	Webling15	75	124070	1654.27
Wenling	Wenling1	106	249624	2354.94
Wenling	Wenling10	43	57421.8	1335.39
Wenling	Wenling11	41	65490.6	1597.33
Wenling	Wenling12	150	259847	1732.31
Wenling	Wenling13	55	83608.2	1520.15
Wenling	Wenling14	63	106245	1686.43
Wenling	Wenling16	60	105015	1750.25
Wenling	Wenling17	130	248801	1913.85
Wenling	Wenling18	50	81636.8	1632.74
Wenling	Wenling19	71	114547	1613.33
Wenling	Wenling2	41	59877	1460.41
Wenling	Wenling20	65	96821.3	1489.56
Wenling	Wenling21	184	354858	1928.58
Wenling	Wenling22	53	83616	1577.66
Wenling	Wenling3	87	130835	1503.86
Wenling	Wenling4	37	52130.1	1408.92
Wenling	Wenling5	38	55572.1	1462.42
Wenling	Wenling6	40	58023.1	1450.58
Wenling	Wenling7	120	208523	1737.69
Wenling	Wenling8	46	68155.8	1481.65
Wenling	Wenling9	42	68498.7	1630.92
ZSC	ZSC1	8	9957.27	1244.66
ZSC	ZSC10	14	24197.5	1728.39
ZSC	ZSC11	4	8634.43	2158.61
ZSC	ZSC12	16	27733.1	1733.32
ZSC	ZSC13	2	2561.18	1280.59
ZSC	ZSC14	9	12459	1384.33
ZSC	ZSC15	3	5635.01	1878.34
ZSC	ZSC16	10	12344.5	1234.45
ZSC	ZSC17	6	8629.17	1438.2
ZSC	ZSC18	5	8102.61	1620.52
ZSC	ZSC19	9	11418.9	1268.76
ZSC	ZSC2	27	48401.2	1792.64
ZSC	ZSC3	18	27657.9	1536.55
ZSC	ZSC4	5	6585.18	1317.04
ZSC	ZSC5	5	5891.5	1178.3
ZSC	ZSC6	1	1386.89	1386.89
ZSC	ZSC7	6	9939.92	1656.65
ZSC	ZSC8	10	13752.5	1375.25
ZSC	ZSC9	25	39985.9	1599.44
