# Supplementary material for: Genome-wide analysis reveals genomic diversity and signatures of selection in Qinchuan beef cattle
Source: BMC Genomics. 2024 Jun 5;25:558. doi: 10.1186/s12864-024-10482-0 (PMC11151602; doi:10.1186/s12864-024-10482-0)
Supplement: Supplementary file 2 — Supplementary Material 2 [file 12864_2024_10482_MOESM2_ESM.xlsx]

## Sheet: Sheet1
Table S2 Datasets used in this study
Group	ID	Data from
Angus	Angus1	GEO:SRR1346376
Angus	Angus2	GEO:SRR1355237
Angus	Angus3	GEO:SRR1365129
Angus	Angus4	GEO:SRR1365144
Angus	Angus5	GEO:SRR1425124
Angus	Angus6	GEO:SRR2016763
Angus	Angus7	GEO:SRR2016765
Angus	Angus8	GEO:SRR2016767
Angus	Angus9	GEO:SRR1365103
Angus	Angus10	GEO:SRR1425153
Gelbvieh	Gelbvieh1	GEO:SRR1343161
Gelbvieh	Gelbvieh2	GEO:SRR1343162
Gelbvieh	Gelbvieh3	GEO:SRR1343164
Gelbvieh	Gelbvieh4	GEO:SRR1355236
Gelbvieh	Gelbvieh5	GEO:SRR1355240
Gelbvieh	Gelbvieh6	GEO:SRR1365112
Gelbvieh	Gelbvieh7	GEO:SRR1425154
Gir	Gir1	GEO:SRR2016751
Gir	Gir2	GEO:SRR2016752
Gir	Gir3	GEO:SRR2016754
Hanwoo	Hanwoo1	GEO:SRR934400
Hanwoo	Hanwoo2	GEO:SRR934401
Hanwoo	Hanwoo3	GEO:SRR934402
Hanwoo	Hanwoo4	GEO:SRR934403
Hanwoo	Hanwoo5	GEO:SRR934404
Hanwoo	Hanwoo6	GEO:SRR934415
Hanwoo	Hanwoo7	GEO:SRR934416
Hanwoo	Hanwoo8	GEO:SRR934417
Hanwoo	Hanwoo9	GEO:SRR934418
Hanwoo	Hanwoo10	GEO:SRR934419
Hanwoo	Hanwoo11	GEO:SRR934433
Hanwoo	Hanwoo12	GEO:SRR934434
Hanwoo	Hanwoo13	GEO:SRR934435
Hanwoo	Hanwoo14	GEO:SRR934436
Hanwoo	Hanwoo15	GEO:SRR934437
Hereford	Hereford1	GEO:SRR1343160
Hereford	Hereford2	GEO:SRR1346383
Hereford	Hereford3	GEO:SRR1346385
Hereford	Hereford4	GEO:SRR1346387
Hereford	Hereford5	GEO:SRR1365124
Hereford	Hereford6	GEO:SRR1365126
Hereford	Hereford7	GEO:SRR1365128
Hereford	Hereford8	GEO:SRR1365131
Hereford	Hereford9	GEO:SRR1365137
Leiqiong	Leiqiong1	our lab
Leiqiong	Leiqiong2	our lab
Leiqiong	Leiqiong3	our lab
Leiqiong	Leiqiong4	our lab
Leiqiong	Leiqiong5	our lab
Leiqiong	Leiqiong6	our lab
Leiqiong	Leiqiong7	our lab
Leiqiong	Leiqiong8	our lab
Leiqiong	Leiqiong9	our lab
Leiqiong	Leiqiong10	our lab
Nelore	Nelore1	GEO:SRR2016756
Nelore	Nelore2	GEO:SRR2016759
Nelore	Nelore3	GEO:SRR2016762
Nelore	Nelore4	GEO:SRR8249135
Nelore	Nelore5	GEO:SRR8249136
QCC	QCC1	this study
QCC	QCC2	this study
QCC	QCC3	this study
QCC	QCC4	this study
QCC	QCC5	this study
QCC	QCC6	this study
QCC	QCC7	this study
QCC	QCC8	this study
QCC	QCC9	this study
QCC	QCC10	this study
QCC	QCC11	this study
QCC	QCC12	this study
QCC	QCC13	this study
QCC	QCC14	this study
QCC	QCC15	this study
QCC	QCC16	this study
QCC	QCC17	this study
QCC	QCC18	this study
QCC	QCC19	this study
QCC	QCC20	this study
QNC	QNC1	this study
QNC	QNC2	this study
QNC	QNC3	this study
QNC	QNC4	this study
QNC	QNC5	this study
QNC	QNC6	this study
QNC	QNC7	this study
QNC	QNC8	this study
QNC	QNC9	this study
QNC	QNC10	this study
QNC	QNC11	this study
QNC	QNC12	this study
QNC	QNC13	this study
QNC	QNC14	this study
QNC	QNC15	this study
QNC	QNC16	this study
QNC	QNC17	this study
QNC	QNC18	this study
QNC	QNC19	this study
QNC	QNC20	this study
QNC	QNC21	this study
Simmental	Simmental1	GEO:SRR1525618
Simmental	Simmental2	GEO:SRR1525620
Simmental	Simmental3	GEO:SRR1525623
Simmental	Simmental4	GEO:SRR1525624
Simmental	Simmental5	GEO:SRR1525625
Simmental	Simmental6	GEO:SRR1525626
Simmental	Simmental7	GEO:SRR1525700
Simmental	Simmental8	GEO:SRR1525702
Simmental	Simmental9	GEO:SRR1525703
Simmental	Simmental10	GEO:SRR1525706
Simmental	Simmental11	GEO:SRR1525708
Simmental	Simmental12	GEO:SRR1525710
Simmental	Simmental13	GEO:SRR1525713
Simmental	Simmental14	GEO:SRR1525717
Tibetan	Tibetan1	GEO:SRR5507243
Tibetan	Tibetan2	GEO:SRR5507244
Tibetan	Tibetan3	GEO:SRR5507245
Tibetan	Tibetan4	GEO:SRR5507247
Tibetan	Tibetan5	GEO:SRR5507248
Tibetan	Tibetan6	GEO:SRR5507249
Tibetan	Tibetan7	GEO:SRR5507250
Tibetan	Tibetan8	GEO:SRR5507251
Tibetan	Tibetan9	GEO:SRR6024571
Tibetan	Tibetan10	GEO:SRR6024572
Wenling	Wenling1	GEO:DRR295117
Wenling	Wenling2	GEO:DRR295118
Wenling	Wenling3	GEO:DRR295119
Wenling	Wenling4	GEO:DRR295120
Wenling	Wenling5	GEO:DRR295121
Wenling	Wenling6	GEO:DRR295122
Wenling	Wenling7	GEO:DRR295123
Wenling	Wenling8	GEO:DRR295124
Wenling	Wenling9	GEO:DRR295125
Wenling	Wenling10	GEO:SRR6234763
Wenling	Wenling11	our lab
Wenling	Wenling12	our lab
Wenling	Wenling13	our lab
Wenling	Wenling14	our lab
Wenling	Wenling15	our lab
Wenling	Wenling16	our lab
Wenling	Wenling17	our lab
Wenling	Wenling18	our lab
Wenling	Wenling19	our lab
Wenling	Wenling20	our lab
Wenling	Wenling21	our lab
Wenling	Wenling22	our lab
ZSC	ZSC1	this study
ZSC	ZSC2	this study
ZSC	ZSC3	this study
ZSC	ZSC4	this study
ZSC	ZSC5	this study
ZSC	ZSC6	this study
ZSC	ZSC7	this study
ZSC	ZSC8	this study
ZSC	ZSC9	this study
ZSC	ZSC10	this study
ZSC	ZSC11	this study
ZSC	ZSC12	this study
ZSC	ZSC13	this study
ZSC	ZSC14	this study
ZSC	ZSC15	this study
ZSC	ZSC16	this study
ZSC	ZSC17	this study
ZSC	ZSC18	this study
ZSC	ZSC19	this study
