# Supplementary material for: Genome-wide analysis reveals genomic diversity and signatures of selection in Qinchuan beef cattle
Source: BMC Genomics. 2024 Jun 5;25:558. doi: 10.1186/s12864-024-10482-0 (PMC11151602; doi:10.1186/s12864-024-10482-0)
Supplement: Supplementary file 3 — Supplementary Material 3 [file 12864_2024_10482_MOESM3_ESM.xlsx]

## Sheet: Sheet1
Table S3 Cross-Validation (CV) errors of different groups of ADMIXTURE analysis
K	Cross-Validation (CV) errors
1	0.46497
2	0.35774
3	0.24569
4	0.44922
5	0.69377
6	0.47763
7	0.52779
8	0.59017
9	0.57148
10	0.57346
11	0.56763
12	0.60166
13	0.58408
