# Supplementary material for: Genome-wide analysis reveals genomic diversity and signatures of selection in Qinchuan beef cattle
Source: BMC Genomics. 2024 Jun 5;25:558. doi: 10.1186/s12864-024-10482-0 (PMC11151602; doi:10.1186/s12864-024-10482-0)
Supplement: Supplementary file 4 — Supplementary Material 4 [file 12864_2024_10482_MOESM4_ESM.xlsx]

## Sheet: Sheet1
Table S5 The distribution of total number of lengths runs of homozygosity (ROH)
Sample_breed	0.5-1 Mb	1-2 Mb	2-4 Mb	>4 Mb
QNC	51.4286	13.4762	5.19048	0.333333
QCC	46.35	8.8	2.55	0.05
ZSC	45.5263	8.10526	1.36842	0.157895
Angus	152.2	63.6	39.6	14.9
Hereford	132.7	60.6	43.1	21.9
Simmental	142.929	45	19.2857	8.57143
Gelbvieh	117.857	36.4286	17.5714	8.57143
Hanwoo	139.071	17.0714	3.14286	1.21429
Tibetan	131	44.4	13.4	4.6
Leiqiong	129.4	15	1.5	0
Wenlin	171.136	53.3636	13.8182	2
Nelore	86.2	33.6	18.2	6.6
Gir	97.3333	28.3333	9.33333	2
