# Supplementary material for: Genome-wide analysis reveals genomic diversity and signatures of selection in Qinchuan beef cattle
Source: BMC Genomics. 2024 Jun 5;25:558. doi: 10.1186/s12864-024-10482-0 (PMC11151602; doi:10.1186/s12864-024-10482-0)
Supplement: Supplementary file 5 — Supplementary Material 5 [file 12864_2024_10482_MOESM5_ESM.csv]

Table S10 Common genes GO annotation
Category	Term_name	Term_Id	FDR	Number	Genes
GO:MF	enzyme binding	GO:0019899	0.001516842	22	ANKLE2,APPL1,ARRB2,ASB14,DGKD,DLG1,DZIP3,HACE1,HEY2,MEF2A,MYO5A,NR3C1,PDE6D,RAD9A,RICTOR,ROS1,RPS6,SMAD2,SMG6,SNX9,SUDS3,ZMYND15
GO:MF	histone deacetylase binding	GO:0042826	0.018465261	5	HEY2,MEF2A,RAD9A,SUDS3,ZMYND15
GO:MF	dynein light intermediate chain binding	GO:0051959	0.032581226	3	DNAH12,DNAH9,HOOK2
GO:BP	negative regulation of biological process	GO:0048519	0.025463843	39	AGAP2,ANKLE2,ANKRD13D,APPL1,ARRB2,BRINP3,CHFR,CLCF1,CNOT2,CYP27B1,DGKD,DLG1,ERBIN,FRY,FTO,HESX1,HEY2,KCNAB1,MEF2A,MRAP2,NR3C1,OS9,PIK3CG,PRDX2,PTBP3,PUM1,RAD9A,RCOR3,ROS1,RPS6,SIX2,SMAD2,SMG6,SSH3,SUDS3,SYCP2,TAOK3,ZFYVE28,ZMYND15
GO:BP	negative regulation of cellular process	GO:0048523	0.025463843	38	AGAP2,ANKLE2,ANKRD13D,APPL1,ARRB2,BRINP3,CHFR,CLCF1,CNOT2,CYP27B1,DGKD,DLG1,ERBIN,FTO,HESX1,HEY2,KCNAB1,MEF2A,MRAP2,NR3C1,OS9,PIK3CG,PRDX2,PTBP3,PUM1,RAD9A,RCOR3,ROS1,RPS6,SIX2,SMAD2,SMG6,SSH3,SUDS3,SYCP2,TAOK3,ZFYVE28,ZMYND15
GO:CC	cytoplasm	GO:0005737	0.00179551	58	AGAP2,ANKLE2,ANKRD13D,APPL1,ARRB2,ASB14,CALN1,CAMKMT,CLCC1,CNOT2,COPG2,CYP27B1,DDHD2,DGKD,DIMT1,DLG1,DNAH12,DNAH9,DZIP3,ERBIN,FTO,GET3,GOLGA3,HACE1,HEY2,HOOK2,HSD17B12,KCNAB1,KIF2A,MARCHF9,MEF2A,MRAP2,MYO5A,NDUFB1,NR3C1,OS9,PDE6D,PIK3CG,PLAGL1,PPIP5K2,PUM1,RAD9A,RCOR3,RNASEH2A,ROS1,RPS6,SLC23A2,SLC44A1,SMAD2,SMG6,SNX9,SUDS3,TMCC1,UVRAG,WDFY3,WHRN,ZFYVE28,ZMYND15
GO:CC	cytosol	GO:0005829	0.002050276	29	AGAP2,APPL1,ARRB2,ASB14,CNOT2,DDHD2,DGKD,DIMT1,FTO,GOLGA3,HOOK2,KCNAB1,MEF2A,MYO5A,NR3C1,PDE6D,PIK3CG,PPIP5K2,PUM1,RCOR3,RNASEH2A,RPS6,SLC44A1,SMG6,SNX9,SUDS3,TMCC1,WDFY3,ZFYVE28
GO:CC	nucleoplasm	GO:0005654	0.00243503	29	AGAP2,ARRB2,CAMK4,CAMKMT,CHFR,CNOT2,DIMT1,ERBIN,FTO,GET3,GOLGA3,GRHL1,HACE1,JUNB,KIF2A,MEF2A,NDUFB1,NR3C1,PELP1,PLAGL1,PUM1,RAD9A,RCOR3,RNASEH2A,SLC44A1,SUDS3,TAF1B,WDFY3,ZCCHC8
GO:CC	intracellular anatomical structure	GO:0005622	0.003230743	76	AGAP2,ANKLE2,ANKRD13D,APPL1,ARRB2,ASB14,BTA-MIR-1248-2,CALN1,CAMK4,CAMKMT,CHFR,CLCC1,CNOT2,COPG2,CPSF2,CYP27B1,DDHD2,DGKD,DIMT1,DLG1,DNAH12,DNAH9,DZIP3,ERBIN,ESCO1,FTO,GET3,GOLGA3,GRHL1,HACE1,HESX1,HEY2,HOOK2,HSD17B12,JUNB,KCNAB1,KIF2A,MARCHF9,MED11,MEF2A,MRAP2,MYO5A,NDUFB1,NR3C1,NSD3,OS9,PDE6D,PELP1,PIK3CG,PLAGL1,PPIP5K2,PTBP3,PUM1,RAD9A,RCOR3,REV3L,RNASEH2A,ROS1,RPS6,SIX2,SLC23A2,SLC44A1,SMAD2,…
GO:CC	membrane-bounded organelle	GO:0043227	0.003230743	66	AGAP2,ANKLE2,APPL1,ARRB2,ASB14,BTA-MIR-1248-2,CALN1,CAMK4,CAMKMT,CHFR,CLCC1,CNOT2,COPG2,CPSF2,DDHD2,DIMT1,DLG1,DNAH12,DNAH9,ERBIN,FTO,GET3,GOLGA3,GRHL1,HACE1,HESX1,HEY2,HOOK2,HSD17B12,JUNB,KIF2A,MARCHF9,MED11,MEF2A,MRAP2,MYO5A,NDUFB1,NR3C1,NSD3,OS9,PDE6D,PELP1,PLAGL1,PTBP3,PUM1,RAD9A,RCOR3,REV3L,RNASEH2A,RPS6,SIX2,SLC44A1,SMAD2,SMG6,SNX9,SSBP2,SUDS3,SYCP2,TAF1B,TMCC1,UVRAG,WDFY3,WHRN,ZCCHC8,ZFYVE…
GO:CC	nuclear lumen	GO:0031981	0.003497094	34	AGAP2,ARRB2,BTA-MIR-1248-2,CAMK4,CAMKMT,CHFR,CNOT2,DIMT1,ERBIN,FTO,GET3,GOLGA3,GRHL1,HACE1,JUNB,KIF2A,MEF2A,NDUFB1,NR3C1,PELP1,PLAGL1,PUM1,RAD9A,RCOR3,REV3L,RNASEH2A,RPS6,SLC44A1,SMG6,SUDS3,SYCP2,TAF1B,WDFY3,ZCCHC8
GO:CC	intracellular organelle lumen	GO:0070013	0.003947503	35	AGAP2,ARRB2,BTA-MIR-1248-2,CAMK4,CAMKMT,CHFR,CNOT2,DIMT1,ERBIN,FTO,GET3,GOLGA3,GRHL1,HACE1,JUNB,KIF2A,MEF2A,NDUFB1,NR3C1,OS9,PELP1,PLAGL1,PUM1,RAD9A,RCOR3,REV3L,RNASEH2A,RPS6,SLC44A1,SMG6,SUDS3,SYCP2,TAF1B,WDFY3,ZCCHC8
GO:CC	organelle lumen	GO:0043233	0.003947503	35	AGAP2,ARRB2,BTA-MIR-1248-2,CAMK4,CAMKMT,CHFR,CNOT2,DIMT1,ERBIN,FTO,GET3,GOLGA3,GRHL1,HACE1,JUNB,KIF2A,MEF2A,NDUFB1,NR3C1,OS9,PELP1,PLAGL1,PUM1,RAD9A,RCOR3,REV3L,RNASEH2A,RPS6,SLC44A1,SMG6,SUDS3,SYCP2,TAF1B,WDFY3,ZCCHC8
GO:CC	membrane-enclosed lumen	GO:0031974	0.003947503	35	AGAP2,ARRB2,BTA-MIR-1248-2,CAMK4,CAMKMT,CHFR,CNOT2,DIMT1,ERBIN,FTO,GET3,GOLGA3,GRHL1,HACE1,JUNB,KIF2A,MEF2A,NDUFB1,NR3C1,OS9,PELP1,PLAGL1,PUM1,RAD9A,RCOR3,REV3L,RNASEH2A,RPS6,SLC44A1,SMG6,SUDS3,SYCP2,TAF1B,WDFY3,ZCCHC8
GO:CC	nuclear body	GO:0016604	0.005981829	11	CHFR,ERBIN,FTO,HACE1,KIF2A,NDUFB1,NR3C1,PLAGL1,SUDS3,WDFY3,ZCCHC8
GO:CC	intracellular membrane-bounded organelle	GO:0043231	0.006202971	63	AGAP2,ANKLE2,APPL1,ARRB2,ASB14,BTA-MIR-1248-2,CALN1,CAMK4,CAMKMT,CHFR,CLCC1,CNOT2,COPG2,CPSF2,DDHD2,DIMT1,DLG1,ERBIN,FTO,GET3,GOLGA3,GRHL1,HACE1,HESX1,HEY2,HOOK2,HSD17B12,JUNB,KIF2A,MARCHF9,MED11,MEF2A,MRAP2,MYO5A,NDUFB1,NR3C1,NSD3,OS9,PDE6D,PELP1,PLAGL1,PTBP3,PUM1,RAD9A,RCOR3,REV3L,RNASEH2A,RPS6,SIX2,SLC44A1,SMAD2,SMG6,SNX9,SSBP2,SUDS3,SYCP2,TAF1B,TMCC1,UVRAG,WDFY3,ZCCHC8,ZFYVE28,ZMYND15
GO:CC	transcription regulator complex	GO:0005667	0.01070178	8	HEY2,JUNB,MED11,MEF2A,RCOR3,SIX2,SMAD2,TAF1B
GO:CC	endomembrane system	GO:0012505	0.016051285	24	ANKLE2,APPL1,ASB14,CALN1,CLCC1,COPG2,DGKD,DLG1,GET3,GOLGA3,HACE1,HOOK2,HSD17B12,MARCHF9,MRAP2,MYO5A,OS9,PLAGL1,RPS6,SNX9,TMCC1,UVRAG,WDFY3,ZFYVE28
GO:CC	nucleus	GO:0005634	0.02274805	47	AGAP2,APPL1,ARRB2,BTA-MIR-1248-2,CAMK4,CAMKMT,CHFR,CNOT2,CPSF2,DIMT1,DLG1,ERBIN,FTO,GET3,GOLGA3,GRHL1,HACE1,HESX1,HEY2,JUNB,KIF2A,MED11,MEF2A,NDUFB1,NR3C1,NSD3,PELP1,PLAGL1,PTBP3,PUM1,RAD9A,RCOR3,REV3L,RNASEH2A,RPS6,SIX2,SLC44A1,SMAD2,SMG6,SSBP2,SUDS3,SYCP2,TAF1B,UVRAG,WDFY3,ZCCHC8,ZMYND15
GO:CC	glutamatergic synapse	GO:0098978	0.027432937	6	AGAP2,APPL1,ARRB2,CPSF2,DLG1,ERBIN
GO:CC	intracellular organelle	GO:0043229	0.039082786	67	AGAP2,ANKLE2,APPL1,ARRB2,ASB14,BTA-MIR-1248-2,CALN1,CAMK4,CAMKMT,CHFR,CLCC1,CNOT2,COPG2,CPSF2,DDHD2,DIMT1,DLG1,DNAH12,DNAH9,ERBIN,ESCO1,FTO,GET3,GOLGA3,GRHL1,HACE1,HESX1,HEY2,HOOK2,HSD17B12,JUNB,KIF2A,MARCHF9,MED11,MEF2A,MRAP2,MYO5A,NDUFB1,NR3C1,NSD3,OS9,PDE6D,PELP1,PLAGL1,PTBP3,PUM1,RAD9A,RCOR3,REV3L,RNASEH2A,RPS6,SIX2,SLC44A1,SMAD2,SMG6,SNX9,SSBP2,SUDS3,SYCP2,TAF1B,TMCC1,UVRAG,WDFY3,WHRN,ZCCHC8…
