# Supplementary material for: Genome-wide analysis reveals genomic diversity and signatures of selection in Qinchuan beef cattle
Source: BMC Genomics. 2024 Jun 5;25:558. doi: 10.1186/s12864-024-10482-0 (PMC11151602; doi:10.1186/s12864-024-10482-0)
Supplement: Supplementary file 6 — Supplementary Material 6 [file 12864_2024_10482_MOESM6_ESM.csv]

Table S9 Common genes among ¦È¦Ð,, Fst and Tajima¡¯s D
Gene ID
5S_rRNA
7SK
ABR
AGAP2
ANKLE2
ANKRD13D
APPL1
ARRB2
ASB14
BEST2
BRINP3
bta-mir-1248-2
bta-mir-2338
bta-mir-2400
BVES
CALN1
CAMK4
CAMKMT
CDK4
CHFR
CLCC1
CLCF1
CNOT2
COG5
COPG2
CPSF2
CXCL16
CYP27B1
DDHD2
DGKD
DIMT1
DLG1
DNAAF9
DNAH12
DNAH9
DZIP3
ensembl
ERBIN
ESCO1
FRY
FTO
GET3
GOLGA3
GRHL1
HACE1
HESX1
HEY2
HOOK2
HSD17B12
JUNB
KCNAB1
KIF2A
MARCHF9
MED11
MEF2A
MRAP2
MXD4
MYO5A
NDUFB1
NR3C1
NSD3
OR6C266
OR6C33
OS9
PDE6D
PEBP1
PELP1
PIK3CG
PLAGL1
PLPP5
POLD4
PPIP5K2
PRDX2
PTBP3
PTMA
PUM1
RAD9A
RCOR3
REV3L
RICTOR
RNASEH2A
ROBO1
ROS1
RPS6
SDC3
SFSWAP
SIX2
SLC23A2
SLC44A1
SMAD2
SMG6
SNORA70
SNRPD1
SNX9
SSBP2
SSH3
SUDS3
SYCP2
TAF1B
TAOK3
TMCC1
TRIR
TSPAN31
TTC7A
U1
U2
U6
UVRAG
WDFY3
WHRN
ZCCHC8
ZFYVE28
ZMYND15
