# Supplementary material for: Genome-wide analysis reveals genomic diversity and signatures of selection in Qinchuan beef cattle
Source: BMC Genomics. 2024 Jun 5;25:558. doi: 10.1186/s12864-024-10482-0 (PMC11151602; doi:10.1186/s12864-024-10482-0)
Supplement: Supplementary file 7 — Supplementary Material 7 [file 12864_2024_10482_MOESM7_ESM.csv]

Table S11 Common genes KEGG pathway annotation
Kegg Pathway	ID	Gene Name	Chr	gene_id	gene_biotype
Apelin signaling pathway	SMAD2	SMAD family member 2(SMAD2)	24	ENSBTAG00000039916	protein_coding
Apelin signaling pathway	CAMK4	calcium/calmodulin dependent protein kinase IV(CAMK4)	7	ENSBTAG00000035662	protein_coding
Apelin signaling pathway	MEF2A	myocyte enhancer factor 2A(MEF2A)	21	ENSBTAG00000010649	protein_coding
Apelin signaling pathway	PIK3CG	phosphatidylinositol-4	4	ENSBTAG00000020848	protein_coding
Apelin signaling pathway	RPS6	ribosomal protein S6(RPS6)	8	ENSBTAG00000023462	protein_coding
