# Supplementary material for: Genome-wide analysis reveals genomic diversity and signatures of selection in Qinchuan beef cattle
Source: BMC Genomics. 2024 Jun 5;25:558. doi: 10.1186/s12864-024-10482-0 (PMC11151602; doi:10.1186/s12864-024-10482-0)
Supplement: Supplementary file 8 — Supplementary Material 8 [file 12864_2024_10482_MOESM8_ESM.csv]

Table S6 Pi between QNC and QCC
CHROM	BIN_START	BIN_END	N_VARIANTS	PI
1	1	50000	3	1.12E-05
1	20001	70000	6	2.38E-05
1	40001	90000	10	0.000053497
1	60001	110000	10	0.000053497
1	100001	150000	130	0.000691636
1	120001	170000	333	0.00179338
1	140001	190000	366	0.00192987
1	160001	210000	387	0.00185552
1	180001	230000	543	0.00232618
1	200001	250000	906	0.00404687
1	220001	270000	972	0.00453227
1	240001	290000	884	0.00430402
1	260001	310000	854	0.00424505
1	280001	330000	1053	0.0052519
1	300001	350000	1173	0.00589433
1	320001	370000	1027	0.00500262
1	340001	390000	850	0.00396199
1	360001	410000	714	0.00324387
1	380001	430000	692	0.00413328
1	400001	450000	824	0.00611359
1	420001	470000	1264	0.0100793
1	440001	490000	1543	0.012234
1	460001	510000	1829	0.0133537
1	480001	530000	1909	0.0132986
1	500001	550000	2097	0.0142311
1	520001	570000	1736	0.00983112
1	540001	590000	1773	0.00927158
1	560001	610000	2232	0.0126434
1	580001	630000	2077	0.0127127
1	600001	650000	1736	0.0114826
1	620001	670000	1550	0.0102277
1	640001	690000	1411	0.00971665
1	660001	710000	912	0.00658376
1	680001	730000	754	0.00538422
1	700001	750000	598	0.00394023
1	720001	770000	509	0.00304248
1	740001	790000	486	0.00269631
1	760001	810000	537	0.003392
1	780001	830000	546	0.00356104
1	800001	850000	574	0.00342121
1	820001	870000	528	0.00311009
1	840001	890000	534	0.00330085
1	860001	910000	480	0.00288123
1	880001	930000	455	0.0026805
1	900001	950000	520	0.0030148
1	920001	970000	487	0.0030849
1	940001	990000	444	0.00283555
1	960001	1010000	450	0.00262109
1	980001	1030000	559	0.00326929
1	1000001	1050000	496	0.00295727
1	1020001	1070000	515	0.00331447
1	1040001	1090000	526	0.00347177
1	1060001	1110000	635	0.00457418
1	1080001	1130000	645	0.00442374
1	1100001	1150000	630	0.00401991
1	1120001	1170000	619	0.00386541
1	1140001	1190000	640	0.00381228
1	1160001	1210000	600	0.00363421
1	1180001	1230000	599	0.00362027
1	1200001	1250000	535	0.00325391
1	1220001	1270000	415	0.00253885
1	1240001	1290000	366	0.00238509
1	1260001	1310000	397	0.00264386
1	1280001	1330000	425	0.0026898
1	1300001	1350000	386	0.00245565
1	1320001	1370000	385	0.00246147
1	1340001	1390000	339	0.00216222
1	1360001	1410000	276	0.00167142
1	1380001	1430000	217	0.0014003
1	1400001	1450000	209	0.00141534
1	1420001	1470000	204	0.00136199
1	1440001	1490000	251	0.00156685
1	1460001	1510000	299	0.00180284
1	1480001	1530000	392	0.00241159
1	1500001	1550000	392	0.00235785
1	1520001	1570000	447	0.00280543
1	1540001	1590000	490	0.003191
1	1560001	1610000	581	0.00388005
1	1580001	1630000	541	0.00369777
1	1600001	1650000	512	0.00337341
1	1620001	1670000	514	0.00333804
1	1640001	1690000	614	0.00399578
1	1660001	1710000	646	0.00415556
1	1680001	1730000	598	0.00387779
1	1700001	1750000	471	0.00303839
1	1720001	1770000	423	0.00276556
1	1740001	1790000	478	0.00311789
1	1760001	1810000	532	0.00326947
1	1780001	1830000	560	0.00333018
1	1800001	1850000	559	0.00333562
1	1820001	1870000	557	0.00312927
1	1840001	1890000	491	0.00254113
1	1860001	1910000	362	0.00184999
1	1880001	1930000	256	0.00141366
1	1900001	1950000	237	0.00141838
1	1920001	1970000	222	0.00132952
1	1940001	1990000	236	0.00135802
1	1960001	2010000	319	0.0018174
1	1980001	2030000	425	0.00254643
1	2000001	2050000	492	0.00307529
1	2020001	2070000	495	0.00306205
1	2040001	2090000	508	0.00301434
1	2060001	2110000	483	0.00298324
1	2080001	2130000	408	0.00262915
1	2100001	2150000	348	0.00226613
1	2120001	2170000	384	0.00251762
1	2140001	2190000	372	0.00227461
1	2160001	2210000	237	0.00118814
1	2180001	2230000	288	0.00161376
1	2200001	2250000	431	0.00260069
1	2220001	2270000	604	0.00388893
1	2240001	2290000	692	0.00461356
1	2260001	2310000	739	0.00502751
1	2280001	2330000	540	0.00371842
1	2300001	2350000	331	0.00226241
1	2320001	2370000	245	0.00177351
1	2340001	2390000	405	0.00278484
1	2360001	2410000	567	0.00372062
1	2380001	2430000	592	0.00365773
1	2400001	2450000	493	0.00289629
1	2420001	2470000	380	0.00210467
1	2440001	2490000	466	0.00262885
1	2460001	2510000	484	0.00278694
1	2480001	2530000	486	0.00277414
1	2500001	2550000	451	0.00276849
1	2520001	2570000	253	0.00145008
1	2540001	2590000	212	0.00098948
1	2560001	2610000	204	0.00105089
1	2580001	2630000	312	0.00162413
1	2600001	2650000	385	0.00214268
1	2620001	2670000	388	0.0018877
1	2640001	2690000	291	0.00138542
1	2660001	2710000	304	0.00133471
1	2680001	2730000	306	0.00160372
1	2700001	2750000	300	0.0017432
1	2720001	2770000	336	0.00185718
1	2740001	2790000	270	0.00150636
1	2760001	2810000	120	0.000757869
1	2780001	2830000	93	0.000415727
1	2800001	2850000	105	0.000439141
1	2820001	2870000	97	0.000385229
1	2840001	2890000	105	0.000411317
1	2860001	2910000	160	0.000546484
1	2880001	2930000	179	0.00058149
1	2900001	2950000	161	0.000493032
1	2920001	2970000	186	0.000632896
1	2940001	2990000	238	0.00112375
1	2960001	3010000	303	0.00156026
1	2980001	3030000	414	0.00234306
1	3000001	3050000	424	0.00224543
1	3020001	3070000	413	0.00249512
1	3040001	3090000	318	0.00196923
1	3060001	3110000	353	0.0018447
1	3080001	3130000	555	0.00298201
1	3100001	3150000	765	0.00486318
1	3120001	3170000	790	0.00481884
1	3140001	3190000	708	0.00402739
1	3160001	3210000	620	0.00366426
1	3180001	3230000	564	0.00352777
1	3200001	3250000	620	0.00387344
1	3220001	3270000	606	0.00371773
1	3240001	3290000	537	0.00297808
1	3260001	3310000	433	0.00268814
1	3280001	3330000	477	0.00297469
1	3300001	3350000	453	0.00264135
1	3320001	3370000	426	0.00206261
1	3340001	3390000	422	0.00246493
1	3360001	3410000	465	0.00253195
1	3380001	3430000	509	0.00286056
1	3400001	3450000	533	0.00261225
1	3420001	3470000	681	0.00295041
1	3440001	3490000	764	0.00401925
1	3460001	3510000	560	0.00339674
1	3480001	3530000	410	0.00250929
1	3500001	3550000	447	0.00273713
1	3520001	3570000	488	0.00308414
1	3540001	3590000	466	0.0027513
1	3560001	3610000	508	0.00318562
1	3580001	3630000	487	0.00302131
1	3600001	3650000	472	0.0023014
1	3620001	3670000	603	0.00277848
1	3640001	3690000	670	0.00372027
1	3660001	3710000	634	0.00435611
1	3680001	3730000	657	0.00439073
1	3700001	3750000	520	0.0029836
1	3720001	3770000	412	0.00229144
1	3740001	3790000	226	0.00136762
1	3760001	3810000	164	0.00108394
1	3780001	3830000	152	0.00106536
1	3800001	3850000	176	0.00115128
1	3820001	3870000	400	0.0023562
1	3840001	3890000	627	0.00374022
1	3860001	3910000	757	0.00530648
1	3880001	3930000	851	0.00616061
1	3900001	3950000	717	0.00495981
1	3920001	3970000	560	0.00400979
1	3940001	3990000	380	0.00270628
1	3960001	4010000	291	0.00165849
1	3980001	4030000	351	0.00173132
1	4000001	4050000	438	0.00190149
1	4020001	4070000	548	0.00229112
1	4040001	4090000	502	0.00238483
1	4060001	4110000	321	0.00166162
1	4080001	4130000	466	0.00237913
1	4100001	4150000	492	0.00240348
1	4120001	4170000	517	0.00208222
1	4140001	4190000	629	0.00316448
1	4160001	4210000	645	0.00357885
1	4180001	4230000	533	0.00318219
1	4200001	4250000	567	0.00301672
1	4220001	4270000	528	0.00287232
1	4240001	4290000	400	0.00194076
1	4260001	4310000	537	0.00261639
1	4280001	4330000	649	0.00333848
1	4300001	4350000	617	0.00343715
1	4320001	4370000	490	0.00256877
1	4340001	4390000	482	0.00263195
1	4360001	4410000	417	0.00215834
1	4380001	4430000	350	0.00188444
1	4400001	4450000	467	0.00309532
1	4420001	4470000	573	0.00318914
1	4440001	4490000	746	0.00428278
1	4460001	4510000	845	0.00479018
1	4480001	4530000	685	0.00383135
1	4500001	4550000	594	0.00244778
1	4520001	4570000	604	0.00238966
1	4540001	4590000	622	0.00309188
1	4560001	4610000	650	0.00303167
1	4580001	4630000	629	0.00231618
1	4600001	4650000	463	0.00150904
1	4620001	4670000	209	0.0008861
1	4640001	4690000	162	0.000813766
1	4660001	4710000	238	0.000963036
1	4680001	4730000	412	0.00194484
1	4700001	4750000	498	0.00269595
1	4720001	4770000	516	0.00292183
1	4740001	4790000	550	0.00236946
1	4760001	4810000	563	0.00198386
1	4780001	4830000	612	0.00222326
1	4800001	4850000	645	0.0025474
1	4820001	4870000	840	0.00338614
1	4840001	4890000	923	0.0036032
1	4860001	4910000	831	0.00291908
1	4880001	4930000	705	0.00249155
1	4900001	4950000	623	0.00217749
1	4920001	4970000	515	0.00190331
1	4940001	4990000	570	0.0021964
1	4960001	5010000	531	0.00192499
1	4980001	5030000	492	0.00170558
1	5000001	5050000	380	0.00159419
1	5020001	5070000	408	0.0022106
1	5040001	5090000	557	0.00334712
1	5060001	5110000	728	0.00479472
1	5080001	5130000	515	0.0034234
1	5100001	5150000	379	0.00172122
1	5120001	5170000	280	0.000972921
1	5140001	5190000	287	0.000907255
1	5160001	5210000	266	0.000828762
1	5180001	5230000	275	0.000923189
1	5200001	5250000	340	0.00140503
1	5220001	5270000	292	0.00129312
1	5240001	5290000	400	0.00172811
1	5260001	5310000	490	0.00210905
1	5280001	5330000	522	0.00226967
1	5300001	5350000	362	0.00150776
1	5320001	5370000	585	0.00317423
1	5340001	5390000	744	0.00431753
1	5360001	5410000	700	0.00342761
1	5380001	5430000	594	0.00261754
1	5400001	5450000	478	0.00197702
1	5420001	5470000	379	0.00144085
1	5440001	5490000	459	0.00252209
1	5460001	5510000	615	0.00342166
1	5480001	5530000	695	0.00391345
1	5500001	5550000	697	0.00374848
1	5520001	5570000	722	0.00396345
1	5540001	5590000	664	0.00355611
1	5560001	5610000	693	0.00393437
1	5580001	5630000	735	0.00420167
1	5600001	5650000	725	0.00442526
1	5620001	5670000	627	0.00401015
1	5640001	5690000	576	0.00360269
1	5660001	5710000	514	0.00286638
1	5680001	5730000	525	0.00264749
1	5700001	5750000	604	0.00301458
1	5720001	5770000	561	0.00287069
1	5740001	5790000	479	0.0027587
1	5760001	5810000	493	0.00281829
1	5780001	5830000	663	0.00384979
1	5800001	5850000	595	0.0033797
1	5820001	5870000	617	0.00354976
1	5840001	5890000	539	0.00300266
1	5860001	5910000	511	0.00297509
1	5880001	5930000	548	0.00314413
1	5900001	5950000	691	0.00361402
1	5920001	5970000	669	0.0036279
1	5940001	5990000	641	0.00408904
1	5960001	6010000	662	0.00364887
1	5980001	6030000	704	0.0035627
1	6000001	6050000	550	0.00274979
1	6020001	6070000	540	0.00293709
1	6040001	6090000	644	0.00348728
1	6060001	6110000	723	0.00380592
1	6080001	6130000	666	0.00346337
1	6100001	6150000	581	0.00230492
1	6120001	6170000	629	0.00256615
1	6140001	6190000	771	0.00318009
1	6160001	6210000	880	0.00410509
1	6180001	6230000	826	0.00429146
1	6200001	6250000	770	0.0039966
1	6220001	6270000	709	0.00358449
1	6240001	6290000	682	0.00355516
1	6260001	6310000	830	0.00425932
1	6280001	6330000	874	0.0046785
1	6300001	6350000	854	0.00478198
1	6320001	6370000	804	0.00395805
1	6340001	6390000	904	0.00433893
1	6360001	6410000	919	0.0046406
1	6380001	6430000	829	0.00415993
1	6400001	6450000	720	0.0035914
1	6420001	6470000	631	0.00278902
1	6440001	6490000	669	0.00252952
1	6460001	6510000	655	0.00226737
1	6480001	6530000	557	0.00189681
1	6500001	6550000	545	0.00228337
1	6520001	6570000	624	0.00265512
1	6540001	6590000	660	0.00249263
1	6560001	6610000	646	0.00255993
1	6580001	6630000	796	0.00435368
1	6600001	6650000	772	0.00433841
1	6620001	6670000	789	0.00418402
1	6640001	6690000	639	0.00237288
1	6660001	6710000	629	0.00211802
1	6680001	6730000	554	0.00177184
1	6700001	6750000	596	0.00201284
1	6720001	6770000	607	0.00227799
1	6740001	6790000	684	0.00246495
1	6760001	6810000	631	0.00222299
1	6780001	6830000	548	0.00189723
1	6800001	6850000	351	0.00116359
1	6820001	6870000	296	0.00104341
1	6840001	6890000	348	0.00102157
1	6860001	6910000	412	0.00118691
1	6880001	6930000	429	0.00158208
1	6900001	6950000	521	0.00174227
1	6920001	6970000	584	0.00207861
1	6940001	6990000	512	0.00198775
1	6960001	7010000	515	0.00198205
1	6980001	7030000	437	0.00169279
1	7000001	7050000	590	0.00317267
1	7020001	7070000	519	0.00307514
1	7040001	7090000	529	0.00256873
1	7060001	7110000	546	0.00222381
1	7080001	7130000	537	0.00198456
1	7100001	7150000	403	0.00114814
1	7120001	7170000	348	0.00109648
1	7140001	7190000	281	0.00098091
1	7160001	7210000	256	0.00101118
1	7180001	7230000	189	0.00084958
1	7200001	7250000	308	0.00200129
1	7220001	7270000	639	0.00449415
1	7240001	7290000	753	0.00539951
1	7260001	7310000	604	0.00408563
1	7280001	7330000	526	0.00295721
1	7300001	7350000	337	0.00160985
1	7320001	7370000	130	0.000807685
1	7340001	7390000	117	0.00077341
1	7360001	7410000	203	0.00139758
1	7380001	7430000	380	0.0023749
1	7400001	7450000	636	0.00380381
1	7420001	7470000	713	0.0038456
1	7440001	7490000	832	0.00433945
1	7460001	7510000	754	0.00389667
1	7480001	7530000	768	0.00457443
1	7500001	7550000	748	0.00444721
1	7520001	7570000	634	0.0035334
1	7540001	7590000	560	0.00286511
1	7560001	7610000	520	0.0025627
1	7580001	7630000	564	0.00283096
1	7600001	7650000	534	0.00297771
1	7620001	7670000	515	0.00263203
1	7640001	7690000	519	0.00211925
1	7660001	7710000	555	0.00216408
1	7680001	7730000	560	0.00257788
1	7700001	7750000	471	0.00211818
1	7720001	7770000	535	0.00208612
1	7740001	7790000	559	0.00205591
1	7760001	7810000	556	0.00205882
1	7780001	7830000	514	0.0020821
1	7800001	7850000	541	0.00206601
1	7820001	7870000	508	0.00165801
1	7840001	7890000	504	0.00172648
1	7860001	7910000	388	0.00145957
1	7880001	7930000	445	0.00157442
1	7900001	7950000	491	0.00209386
1	7920001	7970000	390	0.00178452
1	7940001	7990000	266	0.00147404
1	7960001	8010000	331	0.00145357
1	7980001	8030000	457	0.0025547
1	8000001	8050000	493	0.0028868
1	8020001	8070000	406	0.00218059
1	8040001	8090000	331	0.00160785
1	8060001	8110000	521	0.00298476
1	8080001	8130000	595	0.00328835
1	8100001	8150000	631	0.00300486
1	8120001	8170000	460	0.00189805
1	8140001	8190000	368	0.00162244
1	8160001	8210000	377	0.00193657
1	8180001	8230000	401	0.00203131
1	8200001	8250000	358	0.00174877
1	8220001	8270000	411	0.00230123
1	8240001	8290000	470	0.00266378
1	8260001	8310000	655	0.00358315
1	8280001	8330000	588	0.00294577
1	8300001	8350000	560	0.00248317
1	8320001	8370000	422	0.00184815
1	8340001	8390000	388	0.00197784
1	8360001	8410000	307	0.00140306
1	8380001	8430000	333	0.00122872
1	8400001	8450000	374	0.00129497
1	8420001	8470000	479	0.00204338
1	8440001	8490000	598	0.00273165
1	8460001	8510000	634	0.00301181
1	8480001	8530000	551	0.00221827
1	8500001	8550000	402	0.00119759
1	8520001	8570000	453	0.00189988
1	8540001	8590000	535	0.0027961
1	8560001	8610000	629	0.00343078
1	8580001	8630000	712	0.00379032
1	8600001	8650000	744	0.00470364
1	8620001	8670000	677	0.00441373
1	8640001	8690000	544	0.00283037
1	8660001	8710000	428	0.00168438
1	8680001	8730000	502	0.00259165
1	8700001	8750000	512	0.00301251
1	8720001	8770000	591	0.00325167
1	8740001	8790000	590	0.00269149
1	8760001	8810000	532	0.00155359
1	8780001	8830000	531	0.00222401
1	8800001	8850000	554	0.00244595
1	8820001	8870000	570	0.00250086
1	8840001	8890000	576	0.00241656
1	8860001	8910000	508	0.00232081
1	8880001	8930000	359	0.00140053
1	8900001	8950000	309	0.0012024
1	8920001	8970000	220	0.000839327
1	8940001	8990000	29	0.000232266
1	8960001	9010000	256	0.00160205
1	8980001	9030000	434	0.00239609
1	9000001	9050000	464	0.00267249
1	9020001	9070000	548	0.00324652
1	9040001	9090000	631	0.00374974
1	9060001	9110000	703	0.00393726
1	9080001	9130000	647	0.00317829
1	9100001	9150000	582	0.00270484
1	9120001	9170000	520	0.00261209
1	9140001	9190000	434	0.00224706
1	9160001	9210000	476	0.00189829
1	9180001	9230000	628	0.00229034
1	9200001	9250000	545	0.00266372
1	9220001	9270000	553	0.00285844
1	9240001	9290000	390	0.00175467
1	9260001	9310000	364	0.00143979
1	9280001	9330000	324	0.00125486
1	9300001	9350000	358	0.00146606
1	9320001	9370000	447	0.00168677
1	9340001	9390000	583	0.00214049
1	9360001	9410000	607	0.00222659
1	9380001	9430000	595	0.00220497
1	9400001	9450000	602	0.00209435
1	9420001	9470000	503	0.00167685
1	9440001	9490000	536	0.00191965
1	9460001	9510000	603	0.00227745
1	9480001	9530000	507	0.00216611
1	9500001	9550000	357	0.00174269
1	9520001	9570000	299	0.00175568
1	9540001	9590000	381	0.00203019
1	9560001	9610000	458	0.00202328
1	9580001	9630000	479	0.00182694
1	9600001	9650000	433	0.00169071
1	9620001	9670000	548	0.00229457
1	9640001	9690000	596	0.0024509
1	9660001	9710000	573	0.00257153
1	9680001	9730000	484	0.00200925
1	9700001	9750000	484	0.00215341
1	9720001	9770000	528	0.0025321
1	9740001	9790000	559	0.00299208
1	9760001	9810000	535	0.00313356
1	9780001	9830000	605	0.00356907
1	9800001	9850000	630	0.00351726
1	9820001	9870000	754	0.00414872
1	9840001	9890000	654	0.0032208
1	9860001	9910000	529	0.00222183
1	9880001	9930000	567	0.00242434
1	9900001	9950000	625	0.00285611
1	9920001	9970000	604	0.00291459
1	9940001	9990000	613	0.0029945
1	9960001	10010000	570	0.00289905
1	9980001	10030000	606	0.00322758
1	10000001	10050000	605	0.00377896
1	10020001	10070000	551	0.00333996
1	10040001	10090000	509	0.00305331
1	10060001	10110000	553	0.00290473
1	10080001	10130000	563	0.00302946
1	10100001	10150000	728	0.00448037
1	10120001	10170000	781	0.00469666
1	10140001	10190000	754	0.004072
1	10160001	10210000	540	0.00201198
1	10180001	10230000	481	0.00212856
1	10200001	10250000	528	0.00302871
1	10220001	10270000	540	0.00352652
1	10240001	10290000	533	0.00366469
1	10260001	10310000	453	0.00262568
1	10280001	10330000	386	0.00204604
1	10300001	10350000	361	0.00201205
1	10320001	10370000	590	0.00357177
1	10340001	10390000	689	0.00430053
1	10360001	10410000	680	0.00408357
1	10380001	10430000	622	0.00306781
1	10400001	10450000	571	0.00207447
1	10420001	10470000	539	0.00225382
1	10440001	10490000	573	0.00261049
1	10460001	10510000	650	0.00285953
1	10480001	10530000	660	0.00317451
1	10500001	10550000	679	0.00338752
1	10520001	10570000	802	0.00469503
1	10540001	10590000	949	0.00574527
1	10560001	10610000	869	0.00535572
1	10580001	10630000	636	0.00322992
1	10600001	10650000	443	0.00218871
1	10620001	10670000	360	0.00141324
1	10640001	10690000	350	0.000987935
1	10660001	10710000	418	0.000935066
1	10680001	10730000	484	0.00136668
1	10700001	10750000	467	0.00205384
1	10720001	10770000	539	0.00277567
1	10740001	10790000	602	0.00320973
1	10760001	10810000	582	0.00300842
1	10780001	10830000	418	0.00189236
1	10800001	10850000	331	0.000907806
1	10820001	10870000	244	0.00065597
1	10840001	10890000	267	0.00114025
1	10860001	10910000	260	0.00114662
1	10880001	10930000	237	0.00101416
1	10900001	10950000	270	0.000600157
1	10920001	10970000	317	0.00106704
1	10940001	10990000	259	0.0009848
1	10960001	11010000	200	0.000657941
1	10980001	11030000	218	0.00092657
1	11000001	11050000	232	0.00109082
1	11020001	11070000	268	0.00121919
1	11040001	11090000	280	0.00139629
1	11060001	11110000	246	0.00128267
1	11080001	11130000	353	0.00119557
1	11100001	11150000	317	0.000593193
1	11120001	11170000	225	0.000524025
1	11140001	11190000	157	0.000540968
1	11160001	11210000	181	0.000642853
1	11180001	11230000	310	0.00116507
1	11200001	11250000	389	0.00173382
1	11220001	11270000	387	0.00204135
1	11240001	11290000	265	0.00151944
1	11260001	11310000	158	0.000719806
1	11280001	11330000	216	0.000817507
1	11300001	11350000	240	0.000878975
1	11320001	11370000	291	0.000899692
1	11340001	11390000	299	0.000740992
1	11360001	11410000	460	0.0011619
1	11380001	11430000	577	0.00162255
1	11400001	11450000	656	0.00219509
1	11420001	11470000	580	0.00232486
1	11440001	11490000	538	0.00272729
1	11460001	11510000	506	0.00255053
1	11480001	11530000	520	0.00171889
1	11500001	11550000	556	0.00151207
1	11520001	11570000	634	0.00239078
1	11540001	11590000	625	0.00250321
1	11560001	11610000	601	0.00213237
1	11580001	11630000	600	0.00172955
1	11600001	11650000	571	0.00185867
1	11620001	11670000	519	0.00180285
1	11640001	11690000	489	0.00212118
1	11660001	11710000	569	0.00255849
1	11680001	11730000	573	0.00299833
1	11700001	11750000	551	0.00320222
1	11720001	11770000	582	0.00368026
1	11740001	11790000	544	0.00297461
1	11760001	11810000	519	0.00270392
1	11780001	11830000	372	0.00176916
1	11800001	11850000	403	0.00152721
1	11820001	11870000	460	0.00170857
1	11840001	11890000	517	0.00293261
1	11860001	11910000	552	0.00346769
1	11880001	11930000	571	0.00291906
1	11900001	11950000	530	0.00163626
1	11920001	11970000	508	0.00139688
1	11940001	11990000	384	0.000968515
1	11960001	12010000	444	0.00106169
1	11980001	12030000	736	0.00203907
1	12000001	12050000	855	0.00251321
1	12020001	12070000	704	0.00266932
1	12040001	12090000	579	0.00246498
1	12060001	12110000	404	0.00180686
1	12080001	12130000	374	0.0012775
1	12100001	12150000	388	0.00122889
1	12120001	12170000	475	0.00139217
1	12140001	12190000	664	0.0024301
1	12160001	12210000	867	0.00304962
1	12180001	12230000	813	0.00267289
1	12200001	12250000	557	0.00164359
1	12220001	12270000	474	0.00182575
1	12240001	12290000	493	0.00278367
1	12260001	12310000	505	0.00318166
1	12280001	12330000	620	0.00403281
1	12300001	12350000	675	0.00352095
1	12320001	12370000	751	0.00351393
1	12340001	12390000	704	0.00399039
1	12360001	12410000	707	0.00407664
1	12380001	12430000	561	0.00270893
1	12400001	12450000	591	0.00316742
1	12420001	12470000	647	0.00444031
1	12440001	12490000	656	0.00455305
1	12460001	12510000	531	0.00334094
1	12480001	12530000	553	0.00344004
1	12500001	12550000	598	0.00324389
1	12520001	12570000	658	0.00300685
1	12540001	12590000	767	0.00258228
1	12560001	12610000	807	0.00247788
1	12580001	12630000	632	0.00202928
1	12600001	12650000	552	0.00255508
1	12620001	12670000	603	0.00272517
1	12640001	12690000	650	0.00268585
1	12660001	12710000	488	0.00169407
1	12680001	12730000	331	0.00122015
1	12700001	12750000	150	0.000728417
1	12720001	12770000	317	0.00130923
1	12740001	12790000	437	0.00183435
1	12760001	12810000	492	0.00208775
1	12780001	12830000	507	0.00192908
1	12800001	12850000	583	0.00197347
1	12820001	12870000	596	0.00201911
1	12840001	12890000	590	0.00208397
1	12860001	12910000	428	0.00174747
1	12880001	12930000	340	0.00149333
1	12900001	12950000	479	0.00191394
1	12920001	12970000	736	0.00291582
1	12940001	12990000	846	0.00366489
1	12960001	13010000	664	0.00278342
1	12980001	13030000	603	0.00231013
1	13000001	13050000	867	0.00326564
1	13020001	13070000	992	0.00357676
1	13040001	13090000	825	0.00350336
1	13060001	13110000	653	0.00360123
1	13080001	13130000	711	0.00434985
1	13100001	13150000	665	0.00396434
1	13120001	13170000	506	0.00267544
1	13140001	13190000	410	0.00188693
1	13160001	13210000	369	0.00158
1	13180001	13230000	482	0.00256648
1	13200001	13250000	419	0.00270272
1	13220001	13270000	366	0.00252329
1	13240001	13290000	275	0.0014898
1	13260001	13310000	633	0.00320441
1	13280001	13330000	766	0.0040207
1	13300001	13350000	848	0.00558715
1	13320001	13370000	699	0.00444711
1	13340001	13390000	561	0.00287986
1	13360001	13410000	465	0.001828
1	13380001	13430000	664	0.00333421
1	13400001	13450000	765	0.0042776
1	13420001	13470000	635	0.00373946
1	13440001	13490000	470	0.00267934
1	13460001	13510000	662	0.00400175
1	13480001	13530000	913	0.00575317
1	13500001	13550000	950	0.00587214
1	13520001	13570000	825	0.00514038
1	13540001	13590000	745	0.00437092
1	13560001	13610000	654	0.00376537
1	13580001	13630000	520	0.00262425
1	13600001	13650000	469	0.00220014
1	13620001	13670000	472	0.00183035
1	13640001	13690000	611	0.00187286
1	13660001	13710000	739	0.00182201
1	13680001	13730000	720	0.00260585
1	13700001	13750000	795	0.00453719
1	13720001	13770000	750	0.00443929
1	13740001	13790000	460	0.00192009
1	13760001	13810000	293	0.000892043
1	13780001	13830000	318	0.000922897
1	13800001	13850000	494	0.00163858
1	13820001	13870000	452	0.00158873
1	13840001	13890000	492	0.00153861
1	13860001	13910000	616	0.00173261
1	13880001	13930000	719	0.00215061
1	13900001	13950000	594	0.00179749
1	13920001	13970000	588	0.00162825
1	13940001	13990000	593	0.00158324
1	13960001	14010000	560	0.00156999
1	13980001	14030000	484	0.00145335
1	14000001	14050000	462	0.00166917
1	14020001	14070000	591	0.00311591
1	14040001	14090000	571	0.00358818
1	14060001	14110000	647	0.00294441
1	14080001	14130000	644	0.00208444
1	14100001	14150000	499	0.00146042
1	14120001	14170000	532	0.00151117
1	14140001	14190000	571	0.00164466
1	14160001	14210000	636	0.00177076
1	14180001	14230000	622	0.00191442
1	14200001	14250000	614	0.00213346
1	14220001	14270000	549	0.00222401
1	14240001	14290000	566	0.00203222
1	14260001	14310000	759	0.0037861
1	14280001	14330000	862	0.00575045
1	14300001	14350000	934	0.00679956
1	14320001	14370000	701	0.00479254
1	14340001	14390000	735	0.00481326
1	14360001	14410000	793	0.00522058
1	14380001	14430000	744	0.00513163
1	14400001	14450000	596	0.00404079
1	14420001	14470000	782	0.00477608
1	14440001	14490000	806	0.00389764
1	14460001	14510000	855	0.00382601
1	14480001	14530000	900	0.0043041
1	14500001	14550000	828	0.00413325
1	14520001	14570000	401	0.0014035
1	14540001	14590000	543	0.00283446
1	14560001	14610000	713	0.00418694
1	14580001	14630000	671	0.00340083
1	14600001	14650000	688	0.00272018
1	14620001	14670000	964	0.0031147
1	14640001	14690000	1065	0.00391104
1	14660001	14710000	1037	0.00496311
1	14680001	14730000	853	0.00490156
1	14700001	14750000	700	0.00315874
1	14720001	14770000	678	0.00255145
1	14740001	14790000	760	0.00364929
1	14760001	14810000	971	0.00483232
1	14780001	14830000	1006	0.00414277
1	14800001	14850000	804	0.00308974
1	14820001	14870000	804	0.00379615
1	14840001	14890000	862	0.00413584
1	14860001	14910000	749	0.0032625
1	14880001	14930000	542	0.00228697
1	14900001	14950000	594	0.00265063
1	14920001	14970000	700	0.002618
1	14940001	14990000	832	0.00275468
1	14960001	15010000	725	0.00211831
1	14980001	15030000	626	0.00198558
1	15000001	15050000	720	0.00274988
1	15020001	15070000	896	0.00321793
1	15040001	15090000	842	0.00359915
1	15060001	15110000	880	0.00317095
1	15080001	15130000	824	0.00285689
1	15100001	15150000	535	0.00165723
1	15120001	15170000	411	0.00157301
1	15140001	15190000	560	0.0025503
1	15160001	15210000	717	0.0037484
1	15180001	15230000	718	0.00485518
1	15200001	15250000	682	0.00474297
1	15220001	15270000	604	0.00430705
1	15240001	15290000	715	0.00479723
1	15260001	15310000	611	0.00376574
1	15280001	15330000	584	0.00331951
1	15300001	15350000	422	0.00197728
1	15320001	15370000	519	0.0024621
1	15340001	15390000	629	0.00258276
1	15360001	15410000	597	0.00253738
1	15380001	15430000	456	0.00178196
1	15400001	15450000	690	0.00279858
1	15420001	15470000	756	0.00299604
1	15440001	15490000	828	0.00383675
1	15460001	15510000	774	0.0050773
1	15480001	15530000	785	0.00580534
1	15500001	15550000	643	0.00447228
1	15520001	15570000	601	0.0033406
1	15540001	15590000	655	0.00404261
1	15560001	15610000	667	0.00423902
1	15580001	15630000	674	0.00375292
1	15600001	15650000	684	0.00340093
1	15620001	15670000	663	0.00330845
1	15640001	15690000	635	0.00377884
1	15660001	15710000	602	0.0032217
1	15680001	15730000	551	0.00317766
1	15700001	15750000	485	0.00270192
1	15720001	15770000	524	0.00244303
1	15740001	15790000	446	0.00169087
1	15760001	15810000	486	0.00152173
1	15780001	15830000	470	0.00140311
1	15800001	15850000	490	0.00150249
1	15820001	15870000	448	0.00146222
1	15840001	15890000	443	0.00156003
1	15860001	15910000	377	0.00154383
1	15880001	15930000	286	0.00158655
1	15900001	15950000	404	0.00239147
1	15920001	15970000	380	0.00194761
1	15940001	15990000	348	0.00148505
1	15960001	16010000	373	0.00185282
1	15980001	16030000	494	0.00270301
1	16000001	16050000	566	0.00272239
1	16020001	16070000	629	0.00281821
1	16040001	16090000	502	0.00243572
1	16060001	16110000	528	0.00270978
1	16080001	16130000	496	0.00251292
1	16100001	16150000	478	0.00243258
1	16120001	16170000	418	0.00225828
1	16140001	16190000	437	0.00203714
1	16160001	16210000	360	0.00162478
1	16180001	16230000	385	0.00172099
1	16200001	16250000	409	0.00146264
1	16220001	16270000	478	0.00133447
1	16240001	16290000	481	0.00132409
1	16260001	16310000	479	0.00156167
1	16280001	16330000	512	0.00263195
1	16300001	16350000	609	0.00311921
1	16320001	16370000	691	0.00345616
1	16340001	16390000	631	0.00309435
1	16360001	16410000	540	0.00256656
1	16380001	16430000	376	0.00128776
1	16400001	16450000	442	0.00144942
1	16420001	16470000	535	0.00207739
1	16440001	16490000	597	0.00227609
1	16460001	16510000	652	0.00368258
1	16480001	16530000	618	0.00395547
1	16500001	16550000	596	0.00329483
1	16520001	16570000	563	0.00209207
1	16540001	16590000	685	0.00274435
1	16560001	16610000	629	0.00254435
1	16580001	16630000	580	0.00242309
1	16600001	16650000	782	0.00397264
1	16620001	16670000	882	0.0045176
1	16640001	16690000	787	0.00390065
1	16660001	16710000	525	0.00184352
1	16680001	16730000	423	0.00139624
1	16700001	16750000	468	0.00144369
1	16720001	16770000	513	0.00152253
1	16740001	16790000	514	0.0014268
1	16760001	16810000	592	0.00181663
1	16780001	16830000	676	0.0022414
1	16800001	16850000	774	0.00345463
1	16820001	16870000	721	0.00305388
1	16840001	16890000	715	0.00227075
1	16860001	16910000	663	0.0018149
1	16880001	16930000	633	0.00172521
1	16900001	16950000	649	0.00205764
1	16920001	16970000	699	0.00253066
1	16940001	16990000	684	0.00244518
1	16960001	17010000	662	0.00203252
1	16980001	17030000	782	0.00346112
1	17000001	17050000	907	0.00494622
1	17020001	17070000	894	0.00600325
1	17040001	17090000	643	0.00442692
1	17060001	17110000	732	0.00486495
1	17080001	17130000	714	0.00373412
1	17100001	17150000	703	0.00298831
1	17120001	17170000	762	0.00297122
1	17140001	17190000	823	0.00326264
1	17160001	17210000	844	0.00288835
1	17180001	17230000	854	0.0028876
1	17200001	17250000	779	0.00252287
1	17220001	17270000	757	0.00258714
1	17240001	17290000	623	0.00212374
1	17260001	17310000	635	0.00205811
1	17280001	17330000	743	0.00240487
1	17300001	17350000	717	0.00237273
1	17320001	17370000	767	0.00244516
1	17340001	17390000	663	0.00225564
1	17360001	17410000	711	0.00274588
1	17380001	17430000	586	0.00285827
1	17400001	17450000	535	0.00263551
1	17420001	17470000	494	0.00269117
1	17440001	17490000	587	0.00387323
1	17460001	17510000	757	0.00507591
1	17480001	17530000	760	0.00519222
1	17500001	17550000	738	0.00490537
1	17520001	17570000	942	0.00590041
1	17540001	17590000	997	0.00550924
1	17560001	17610000	847	0.00417787
1	17580001	17630000	623	0.00328842
1	17600001	17650000	659	0.00318025
1	17620001	17670000	677	0.00280776
1	17640001	17690000	533	0.00161627
1	17660001	17710000	540	0.00171084
1	17680001	17730000	539	0.00170107
1	17700001	17750000	567	0.00258704
1	17720001	17770000	538	0.00267797
1	17740001	17790000	524	0.00214425
1	17760001	17810000	518	0.00118452
1	17780001	17830000	461	0.00108066
1	17800001	17850000	390	0.00104274
1	17820001	17870000	395	0.00135536
1	17840001	17890000	597	0.00299626
1	17860001	17910000	632	0.00379742
1	17880001	17930000	579	0.00328306
1	17900001	17950000	503	0.00244255
1	17920001	17970000	528	0.00233739
1	17940001	17990000	539	0.00230547
1	17960001	18010000	686	0.00306649
1	17980001	18030000	842	0.00420747
1	18000001	18050000	981	0.00515449
1	18020001	18070000	819	0.00433546
1	18040001	18090000	641	0.00291088
1	18060001	18110000	544	0.00266762
1	18080001	18130000	732	0.00451051
1	18100001	18150000	835	0.00579939
1	18120001	18170000	758	0.00508416
1	18140001	18190000	640	0.00443578
1	18160001	18210000	532	0.00348481
1	18180001	18230000	377	0.00200004
1	18200001	18250000	408	0.00129315
1	18220001	18270000	542	0.00206926
1	18240001	18290000	659	0.00314808
1	18260001	18310000	582	0.00295882
1	18280001	18330000	570	0.00307054
1	18300001	18350000	550	0.00282695
1	18320001	18370000	569	0.00304923
1	18340001	18390000	595	0.00351179
1	18360001	18410000	607	0.0039957
1	18380001	18430000	567	0.00324905
1	18400001	18450000	480	0.00199478
1	18420001	18470000	456	0.00214146
1	18440001	18490000	490	0.00263315
1	18460001	18510000	377	0.00180689
1	18480001	18530000	430	0.00254205
1	18500001	18550000	537	0.00343011
1	18520001	18570000	587	0.00336781
1	18540001	18590000	513	0.00242651
1	18560001	18610000	424	0.0019275
1	18580001	18630000	378	0.00173108
1	18600001	18650000	321	0.00154705
1	18620001	18670000	386	0.00156563
1	18640001	18690000	547	0.0030903
1	18660001	18710000	635	0.00369503
1	18680001	18730000	661	0.00384561
1	18700001	18750000	364	0.00170336
1	18720001	18770000	462	0.00247797
1	18740001	18790000	711	0.00428419
1	18760001	18810000	704	0.00424096
1	18780001	18830000	541	0.00338389
1	18800001	18850000	444	0.00235779
1	18820001	18870000	465	0.00226815
1	18840001	18890000	381	0.00149927
1	18860001	18910000	271	0.000926419
1	18880001	18930000	348	0.00129686
1	18900001	18950000	329	0.00138059
1	18920001	18970000	382	0.00173423
1	18940001	18990000	392	0.00185356
1	18960001	19010000	407	0.00149412
1	18980001	19030000	394	0.00172964
1	19000001	19050000	377	0.00167356
1	19020001	19070000	359	0.00114993
1	19040001	19090000	322	0.00112961
1	19060001	19110000	300	0.00135638
1	19080001	19130000	232	0.00123908
1	19100001	19150000	223	0.000969367
1	19120001	19170000	261	0.00125842
1	19140001	19190000	523	0.00327439
1	19160001	19210000	513	0.00332248
1	19180001	19230000	342	0.00211049
1	19200001	19250000	186	0.00104347
1	19220001	19270000	272	0.00137364
1	19240001	19290000	478	0.00293676
1	19260001	19310000	720	0.00512227
1	19280001	19330000	723	0.00521103
1	19300001	19350000	631	0.00434241
1	19320001	19370000	591	0.00397109
1	19340001	19390000	550	0.00376304
1	19360001	19410000	608	0.00362076
1	19380001	19430000	500	0.00285937
1	19400001	19450000	315	0.00170821
1	19420001	19470000	249	0.00146621
1	19440001	19490000	354	0.00214477
1	19460001	19510000	424	0.00266233
1	19480001	19530000	539	0.0033662
1	19500001	19550000	579	0.00320627
1	19520001	19570000	567	0.00243192
1	19540001	19590000	538	0.00213395
1	19560001	19610000	464	0.00179752
1	19580001	19630000	339	0.00121271
1	19600001	19650000	388	0.00122703
1	19620001	19670000	484	0.00152517
1	19640001	19690000	504	0.00169517
1	19660001	19710000	339	0.00128419
1	19680001	19730000	172	0.000925513
1	19700001	19750000	284	0.00187494
1	19720001	19770000	351	0.00195992
1	19740001	19790000	309	0.000861808
1	19760001	19810000	329	0.000751425
1	19780001	19830000	395	0.000965988
1	19800001	19850000	392	0.000987448
1	19820001	19870000	320	0.000829897
1	19840001	19890000	406	0.00116456
1	19860001	19910000	301	0.00107101
1	19880001	19930000	311	0.00157914
1	19900001	19950000	343	0.00223629
1	19920001	19970000	363	0.00213173
1	19940001	19990000	368	0.00192987
1	19960001	20010000	341	0.00146336
1	19980001	20030000	369	0.00160102
1	20000001	20050000	355	0.00173001
1	20020001	20070000	384	0.00256887
1	20040001	20090000	459	0.00312254
1	20060001	20110000	409	0.00244977
1	20080001	20130000	274	0.00145156
1	20100001	20150000	378	0.00191397
1	20120001	20170000	383	0.00187622
1	20140001	20190000	333	0.00141154
1	20160001	20210000	392	0.00176754
1	20180001	20230000	475	0.00227272
1	20200001	20250000	469	0.00273473
1	20220001	20270000	478	0.003467
1	20240001	20290000	464	0.00396612
1	20260001	20310000	403	0.0031636
1	20280001	20330000	376	0.00213442
1	20300001	20350000	381	0.00196729
1	20320001	20370000	428	0.00232636
1	20340001	20390000	410	0.00217498
1	20360001	20410000	395	0.00227719
1	20380001	20430000	355	0.00214837
1	20400001	20450000	333	0.00201821
1	20420001	20470000	307	0.00155205
1	20440001	20490000	399	0.00214642
1	20460001	20510000	467	0.00274371
1	20480001	20530000	429	0.00269199
1	20500001	20550000	335	0.00201519
1	20520001	20570000	441	0.00295939
1	20540001	20590000	497	0.00345459
1	20560001	20610000	556	0.00360196
1	20580001	20630000	549	0.00270593
1	20600001	20650000	460	0.0019545
1	20620001	20670000	297	0.00133309
1	20640001	20690000	216	0.00102542
1	20660001	20710000	265	0.00110979
1	20680001	20730000	334	0.00139167
1	20700001	20750000	442	0.00243411
1	20720001	20770000	427	0.00255826
1	20740001	20790000	513	0.00267205
1	20760001	20810000	459	0.00144294
1	20780001	20830000	399	0.00127727
1	20800001	20850000	273	0.00102229
1	20820001	20870000	210	0.000907945
1	20840001	20890000	361	0.00162238
1	20860001	20910000	461	0.00225219
1	20880001	20930000	365	0.00193933
1	20900001	20950000	287	0.00179233
1	20920001	20970000	391	0.00239558
1	20940001	20990000	401	0.00256371
1	20960001	21010000	357	0.0022022
1	20980001	21030000	353	0.00218656
1	21000001	21050000	369	0.00235575
1	21020001	21070000	262	0.00180081
1	21040001	21090000	263	0.00172569
1	21060001	21110000	361	0.00237597
1	21080001	21130000	494	0.00320594
1	21100001	21150000	478	0.00276537
1	21120001	21170000	395	0.00215956
1	21140001	21190000	454	0.00278804
1	21160001	21210000	481	0.0032083
1	21180001	21230000	428	0.00280084
1	21200001	21250000	316	0.00200794
1	21220001	21270000	307	0.00195734
1	21240001	21290000	319	0.00209958
1	21260001	21310000	344	0.00237038
1	21280001	21330000	368	0.0026031
1	21300001	21350000	423	0.00318567
1	21320001	21370000	528	0.00343026
1	21340001	21390000	463	0.00261375
1	21360001	21410000	310	0.00144396
1	21380001	21430000	422	0.0015736
1	21400001	21450000	624	0.0023444
1	21420001	21470000	650	0.00269879
1	21440001	21490000	508	0.002027
1	21460001	21510000	396	0.00140834
1	21480001	21530000	550	0.00194115
1	21500001	21550000	550	0.00199614
1	21520001	21570000	438	0.00178063
1	21540001	21590000	336	0.00151372
1	21560001	21610000	299	0.00154121
1	21580001	21630000	327	0.00162489
1	21600001	21650000	328	0.00177057
1	21620001	21670000	278	0.00162727
1	21640001	21690000	243	0.00149782
1	21660001	21710000	205	0.00107193
1	21680001	21730000	342	0.00191881
1	21700001	21750000	454	0.00238028
1	21720001	21770000	587	0.00301526
1	21740001	21790000	557	0.00284229
1	21760001	21810000	675	0.00392191
1	21780001	21830000	634	0.0039574
1	21800001	21850000	619	0.00381058
1	21820001	21870000	396	0.00195818
1	21840001	21890000	460	0.00237881
1	21860001	21910000	434	0.00247045
1	21880001	21930000	464	0.00259484
1	21900001	21950000	446	0.00193553
1	21920001	21970000	411	0.00181552
1	21940001	21990000	335	0.00165789
1	21960001	22010000	325	0.00160047
1	21980001	22030000	386	0.00179573
1	22000001	22050000	324	0.00138091
1	22020001	22070000	316	0.00149133
1	22040001	22090000	322	0.00158844
1	22060001	22110000	274	0.00138989
1	22080001	22130000	215	0.00100431
1	22100001	22150000	249	0.00111108
1	22120001	22170000	317	0.00130556
1	22140001	22190000	289	0.00120971
1	22160001	22210000	304	0.0013335
1	22180001	22230000	241	0.00119642
1	22200001	22250000	343	0.00164919
1	22220001	22270000	361	0.00176451
1	22240001	22290000	415	0.00212376
1	22260001	22310000	353	0.00175722
1	22280001	22330000	267	0.00124825
1	22300001	22350000	382	0.00130215
1	22320001	22370000	692	0.00354639
1	22340001	22390000	1028	0.00503476
1	22360001	22410000	1139	0.00635627
1	22380001	22430000	1069	0.00558589
1	22400001	22450000	878	0.00488848
1	22420001	22470000	744	0.00379241
1	22440001	22490000	557	0.00257137
1	22460001	22510000	533	0.00213171
1	22480001	22530000	466	0.002113
1	22500001	22550000	451	0.00276745
1	22520001	22570000	407	0.00240801
1	22540001	22590000	490	0.00294666
1	22560001	22610000	458	0.00244773
1	22580001	22630000	432	0.00213183
1	22600001	22650000	405	0.00169115
1	22620001	22670000	409	0.00184844
1	22640001	22690000	435	0.00218764
1	22660001	22710000	439	0.00242978
1	22680001	22730000	529	0.00248498
1	22700001	22750000	526	0.00181827
1	22720001	22770000	502	0.00156345
1	22740001	22790000	445	0.00132247
1	22760001	22810000	492	0.00124885
1	22780001	22830000	434	0.00116039
1	22800001	22850000	441	0.00189263
1	22820001	22870000	409	0.00188295
1	22840001	22890000	446	0.00192732
1	22860001	22910000	556	0.00250702
1	22880001	22930000	567	0.00255565
1	22900001	22950000	553	0.00261705
1	22920001	22970000	657	0.00318422
1	22940001	22990000	637	0.00306137
1	22960001	23010000	557	0.00278489
1	22980001	23030000	581	0.00308476
1	23000001	23050000	650	0.00362564
1	23020001	23070000	645	0.00381053
1	23040001	23090000	550	0.00320166
1	23060001	23110000	531	0.00337169
1	23080001	23130000	468	0.00308576
1	23100001	23150000	414	0.00247356
1	23120001	23170000	425	0.00248769
1	23140001	23190000	512	0.00316168
1	23160001	23210000	527	0.0035817
1	23180001	23230000	376	0.00247066
1	23200001	23250000	357	0.00231643
1	23220001	23270000	352	0.00220741
1	23240001	23290000	289	0.00186483
1	23260001	23310000	285	0.00162355
1	23280001	23330000	571	0.00293842
1	23300001	23350000	748	0.00354862
1	23320001	23370000	739	0.00316822
1	23340001	23390000	617	0.00265228
1	23360001	23410000	622	0.002851
1	23380001	23430000	552	0.00297388
1	23400001	23450000	521	0.00295856
1	23420001	23470000	484	0.00294259
1	23440001	23490000	445	0.00303592
1	23460001	23510000	574	0.00390739
1	23480001	23530000	663	0.00430614
1	23500001	23550000	665	0.00419279
1	23520001	23570000	732	0.00501695
1	23540001	23590000	697	0.0051066
1	23560001	23610000	476	0.00305495
1	23580001	23630000	462	0.00296333
1	23600001	23650000	613	0.00429818
1	23620001	23670000	769	0.00566785
1	23640001	23690000	757	0.00523836
1	23660001	23710000	777	0.00489829
1	23680001	23730000	679	0.00438081
1	23700001	23750000	683	0.00436529
1	23720001	23770000	714	0.00483988
1	23740001	23790000	703	0.00457975
1	23760001	23810000	588	0.00347679
1	23780001	23830000	440	0.00227902
1	23800001	23850000	383	0.00197972
1	23820001	23870000	389	0.00219926
1	23840001	23890000	508	0.00328237
1	23860001	23910000	666	0.00452467
1	23880001	23930000	694	0.00471588
1	23900001	23950000	735	0.00483131
1	23920001	23970000	548	0.0034333
1	23940001	23990000	408	0.00227357
1	23960001	24010000	295	0.00132118
1	23980001	24030000	364	0.00165563
1	24000001	24050000	467	0.00203868
1	24020001	24070000	409	0.00173075
1	24040001	24090000	479	0.00233429
1	24060001	24110000	531	0.00273166
1	24080001	24130000	595	0.00307377
1	24100001	24150000	622	0.00331559
1	24120001	24170000	523	0.00298849
1	24140001	24190000	362	0.0021849
1	24160001	24210000	399	0.0023116
1	24180001	24230000	374	0.00197129
1	24200001	24250000	395	0.00219918
1	24220001	24270000	455	0.00282567
1	24240001	24290000	635	0.00389345
1	24260001	24310000	833	0.00480598
1	24280001	24330000	838	0.00482891
1	24300001	24350000	626	0.0039524
1	24320001	24370000	512	0.00331239
1	24340001	24390000	589	0.00395918
1	24360001	24410000	634	0.00383444
1	24380001	24430000	558	0.00313013
1	24400001	24450000	475	0.00263942
1	24420001	24470000	648	0.00358191
1	24440001	24490000	713	0.00359393
1	24460001	24510000	755	0.00376228
1	24480001	24530000	601	0.00299157
1	24500001	24550000	477	0.00217939
1	24520001	24570000	520	0.00267139
1	24540001	24590000	611	0.00348165
1	24560001	24610000	672	0.00365758
1	24580001	24630000	721	0.00412686
1	24600001	24650000	586	0.00328701
1	24620001	24670000	534	0.00313493
1	24640001	24690000	579	0.003598
1	24660001	24710000	639	0.00404488
1	24680001	24730000	614	0.00378734
1	24700001	24750000	521	0.00318129
1	24720001	24770000	525	0.00353749
1	24740001	24790000	415	0.0029414
1	24760001	24810000	362	0.00252847
1	24780001	24830000	360	0.0025146
1	24800001	24850000	425	0.00293875
1	24820001	24870000	384	0.00241041
1	24840001	24890000	392	0.00228447
1	24860001	24910000	427	0.00225764
1	24880001	24930000	462	0.00230447
1	24900001	24950000	302	0.00139692
1	24920001	24970000	275	0.00150643
1	24940001	24990000	332	0.00176203
1	24960001	25010000	417	0.00240707
1	24980001	25030000	448	0.0027231
1	25000001	25050000	443	0.00280954
1	25020001	25070000	361	0.00226965
1	25040001	25090000	330	0.00170393
1	25060001	25110000	385	0.00200393
1	25080001	25130000	519	0.00318745
1	25100001	25150000	583	0.00404041
1	25120001	25170000	577	0.00396321
1	25140001	25190000	623	0.0035462
1	25160001	25210000	619	0.00326267
1	25180001	25230000	466	0.00228398
1	25200001	25250000	379	0.00237204
1	25220001	25270000	502	0.00345755
1	25240001	25290000	706	0.0048071
1	25260001	25310000	571	0.00373917
1	25280001	25330000	511	0.00303104
1	25300001	25350000	540	0.0031703
1	25320001	25370000	533	0.00300237
1	25340001	25390000	492	0.00265661
1	25360001	25410000	493	0.00236396
1	25380001	25430000	443	0.00221533
1	25400001	25450000	289	0.00144737
1	25420001	25470000	176	0.0011904
1	25440001	25490000	345	0.00235865
1	25460001	25510000	492	0.00336063
1	25480001	25530000	467	0.00266007
1	25500001	25550000	470	0.00207708
1	25520001	25570000	563	0.00228344
1	25540001	25590000	567	0.00263707
1	25560001	25610000	586	0.00275557
1	25580001	25630000	529	0.00265504
1	25600001	25650000	539	0.002493
1	25620001	25670000	514	0.00223773
1	25640001	25690000	522	0.00201384
1	25660001	25710000	383	0.0013603
1	25680001	25730000	422	0.00150822
1	25700001	25750000	381	0.00130936
1	25720001	25770000	513	0.002415
1	25740001	25790000	641	0.0037979
1	25760001	25810000	559	0.00339272
1	25780001	25830000	514	0.0021345
1	25800001	25850000	591	0.00293953
1	25820001	25870000	718	0.00456779
1	25840001	25890000	718	0.00411873
1	25860001	25910000	713	0.00378737
1	25880001	25930000	585	0.00220415
1	25900001	25950000	545	0.0015313
1	25920001	25970000	551	0.00164086
1	25940001	25990000	607	0.00303797
1	25960001	26010000	627	0.00312078
1	25980001	26030000	401	0.0018696
1	26000001	26050000	254	0.0010726
1	26020001	26070000	309	0.00138401
1	26040001	26090000	448	0.00232793
1	26060001	26110000	397	0.00200875
1	26080001	26130000	253	0.0011351
1	26100001	26150000	288	0.00144869
1	26120001	26170000	262	0.0014857
1	26140001	26190000	216	0.00114702
1	26160001	26210000	226	0.000771268
1	26180001	26230000	219	0.000738928
1	26200001	26250000	159	0.00061537
1	26220001	26270000	192	0.000941521
1	26240001	26290000	265	0.00116884
1	26260001	26310000	458	0.00268686
1	26280001	26330000	356	0.00231607
1	26300001	26350000	326	0.00180369
1	26320001	26370000	348	0.00127125
1	26340001	26390000	375	0.0013654
1	26360001	26410000	357	0.00143289
1	26380001	26430000	329	0.00143582
1	26400001	26450000	272	0.0011796
1	26420001	26470000	244	0.00108308
1	26440001	26490000	194	0.000921232
1	26460001	26510000	194	0.00103897
1	26480001	26530000	283	0.00194728
1	26500001	26550000	370	0.00280003
1	26520001	26570000	389	0.00272761
1	26540001	26590000	335	0.00219498
1	26560001	26610000	259	0.00164413
1	26580001	26630000	355	0.00249938
1	26600001	26650000	544	0.00400356
1	26620001	26670000	560	0.0040281
1	26640001	26690000	484	0.00331416
1	26660001	26710000	325	0.00208082
1	26680001	26730000	421	0.00290057
1	26700001	26750000	477	0.0033
1	26720001	26770000	364	0.00231467
1	26740001	26790000	408	0.00291445
1	26760001	26810000	466	0.00327252
1	26780001	26830000	468	0.00300029
1	26800001	26850000	513	0.00327101
1	26820001	26870000	450	0.00277102
1	26840001	26890000	345	0.00211402
1	26860001	26910000	346	0.00245389
1	26880001	26930000	489	0.0031262
1	26900001	26950000	531	0.00310734
1	26920001	26970000	450	0.00257105
1	26940001	26990000	401	0.00259292
1	26960001	27010000	389	0.00260061
1	26980001	27030000	548	0.00304137
1	27000001	27050000	617	0.00308578
1	27020001	27070000	670	0.0036227
1	27040001	27090000	459	0.00246584
1	27060001	27110000	432	0.00238159
1	27080001	27130000	438	0.00209673
1	27100001	27150000	440	0.0021052
1	27120001	27170000	462	0.00226772
1	27140001	27190000	377	0.00210706
1	27160001	27210000	398	0.00254206
1	27180001	27230000	356	0.00194698
1	27200001	27250000	483	0.00269189
1	27220001	27270000	532	0.00301548
1	27240001	27290000	518	0.00276788
1	27260001	27310000	499	0.00279544
1	27280001	27330000	513	0.00297547
1	27300001	27350000	633	0.0039098
1	27320001	27370000	702	0.00443132
1	27340001	27390000	773	0.00531244
1	27360001	27410000	742	0.00439845
1	27380001	27430000	687	0.00385948
1	27400001	27450000	504	0.00283856
1	27420001	27470000	485	0.00294634
1	27440001	27490000	395	0.00196841
1	27460001	27510000	503	0.0029518
1	27480001	27530000	518	0.0031052
1	27500001	27550000	464	0.00292715
1	27520001	27570000	378	0.00247327
1	27540001	27590000	511	0.00324435
1	27560001	27610000	549	0.00360953
1	27580001	27630000	511	0.0033507
1	27600001	27650000	400	0.00248541
1	27620001	27670000	420	0.00224093
1	27640001	27690000	457	0.0022321
1	27660001	27710000	418	0.0016837
1	27680001	27730000	553	0.00280401
1	27700001	27750000	657	0.00406278
1	27720001	27770000	702	0.0050085
1	27740001	27790000	541	0.00409954
1	27760001	27810000	531	0.00383591
1	27780001	27830000	613	0.00484538
1	27800001	27850000	639	0.00490753
1	27820001	27870000	541	0.00366231
1	27840001	27890000	666	0.00426035
1	27860001	27910000	698	0.00463775
1	27880001	27930000	667	0.00449709
1	27900001	27950000	894	0.00570384
1	27920001	27970000	800	0.00504947
1	27940001	27990000	667	0.0037838
1	27960001	28010000	429	0.00189702
1	27980001	28030000	476	0.00239587
1	28000001	28050000	467	0.00294897
1	28020001	28070000	492	0.00402842
1	28040001	28090000	495	0.0040477
1	28060001	28110000	559	0.00384207
1	28080001	28130000	579	0.00372057
1	28100001	28150000	507	0.00340583
1	28120001	28170000	380	0.0026176
1	28140001	28190000	380	0.00259364
1	28160001	28210000	521	0.00323773
1	28180001	28230000	763	0.0052251
1	28200001	28250000	690	0.00474227
1	28220001	28270000	558	0.00394595
1	28240001	28290000	596	0.00443125
1	28260001	28310000	742	0.00552357
1	28280001	28330000	785	0.00583239
1	28300001	28350000	846	0.00631636
1	28320001	28370000	628	0.00417007
1	28340001	28390000	621	0.00371448
1	28360001	28410000	649	0.00381077
1	28380001	28430000	632	0.00398878
1	28400001	28450000	502	0.00308838
1	28420001	28470000	448	0.00258513
1	28440001	28490000	451	0.00240427
1	28460001	28510000	582	0.00292622
1	28480001	28530000	589	0.00269723
1	28500001	28550000	641	0.00304246
1	28520001	28570000	510	0.00269847
1	28540001	28590000	456	0.00260795
1	28560001	28610000	379	0.00227702
1	28580001	28630000	360	0.00211776
1	28600001	28650000	469	0.00247651
1	28620001	28670000	664	0.00266148
1	28640001	28690000	900	0.00301383
1	28660001	28710000	866	0.00326101
1	28680001	28730000	600	0.00291218
1	28700001	28750000	565	0.0030491
1	28720001	28770000	557	0.00280105
1	28740001	28790000	483	0.00236124
1	28760001	28810000	495	0.0027395
1	28780001	28830000	464	0.00245191
1	28800001	28850000	529	0.00267211
1	28820001	28870000	599	0.00317013
1	28840001	28890000	565	0.0033605
1	28860001	28910000	592	0.003045
1	28880001	28930000	616	0.00257685
1	28900001	28950000	588	0.00201374
1	28920001	28970000	450	0.00135458
1	28940001	28990000	563	0.00142396
1	28960001	29010000	576	0.00122674
1	28980001	29030000	556	0.00124958
1	29000001	29050000	462	0.0015769
1	29020001	29070000	460	0.00225269
1	29040001	29090000	536	0.00297813
1	29060001	29110000	604	0.00268078
1	29080001	29130000	579	0.0020189
1	29100001	29150000	440	0.00170811
1	29120001	29170000	406	0.00169903
1	29140001	29190000	407	0.00156261
1	29160001	29210000	455	0.00179083
1	29180001	29230000	505	0.0022486
1	29200001	29250000	520	0.00239924
1	29220001	29270000	570	0.00282823
1	29240001	29290000	613	0.00376205
1	29260001	29310000	612	0.004069
1	29280001	29330000	528	0.00272875
1	29300001	29350000	331	0.00113608
1	29320001	29370000	423	0.00218804
1	29340001	29390000	534	0.00280559
1	29360001	29410000	582	0.00292766
1	29380001	29430000	504	0.00231459
1	29400001	29450000	382	0.00175768
1	29420001	29470000	356	0.00151881
1	29440001	29490000	512	0.00195346
1	29460001	29510000	562	0.00231149
1	29480001	29530000	558	0.00259985
1	29500001	29550000	543	0.00301934
1	29520001	29570000	516	0.00278426
1	29540001	29590000	394	0.00170581
1	29560001	29610000	389	0.0015159
1	29580001	29630000	325	0.00114382
1	29600001	29650000	350	0.000980426
1	29620001	29670000	305	0.000714765
1	29640001	29690000	320	0.000674341
1	29660001	29710000	403	0.00126798
1	29680001	29730000	521	0.0019221
1	29700001	29750000	643	0.00314327
1	29720001	29770000	710	0.0040984
1	29740001	29790000	637	0.00368146
1	29760001	29810000	481	0.00241321
1	29780001	29830000	497	0.00228508
1	29800001	29850000	490	0.00232573
1	29820001	29870000	419	0.00217778
1	29840001	29890000	530	0.00287147
1	29860001	29910000	589	0.00335607
1	29880001	29930000	581	0.0034075
1	29900001	29950000	695	0.00449314
1	29920001	29970000	784	0.00450713
1	29940001	29990000	683	0.00354671
1	29960001	30010000	376	0.00166299
1	29980001	30030000	365	0.00178448
1	30000001	30050000	477	0.0023431
1	30020001	30070000	661	0.00308338
1	30040001	30090000	654	0.00279338
1	30060001	30110000	564	0.00230588
1	30080001	30130000	466	0.00189119
1	30100001	30150000	468	0.00195696
1	30120001	30170000	382	0.00138893
1	30140001	30190000	407	0.00135095
1	30160001	30210000	354	0.00117297
1	30180001	30230000	417	0.00212284
1	30200001	30250000	600	0.00345777
1	30220001	30270000	623	0.00344687
1	30240001	30290000	535	0.00268109
1	30260001	30310000	492	0.00234285
1	30280001	30330000	468	0.00234844
1	30300001	30350000	461	0.00247952
1	30320001	30370000	572	0.00348824
1	30340001	30390000	634	0.00370487
1	30360001	30410000	564	0.00324985
1	30380001	30430000	470	0.00253287
1	30400001	30450000	417	0.00207466
1	30420001	30470000	431	0.00182207
1	30440001	30490000	343	0.00117609
1	30460001	30510000	310	0.000923693
1	30480001	30530000	464	0.00123388
1	30500001	30550000	534	0.00133266
1	30520001	30570000	627	0.00131768
1	30540001	30590000	766	0.00165615
1	30560001	30610000	708	0.00165243
1	30580001	30630000	576	0.00127902
1	30600001	30650000	566	0.00123914
1	30620001	30670000	604	0.00142505
1	30640001	30690000	554	0.00170704
1	30660001	30710000	680	0.00211373
1	30680001	30730000	881	0.00260028
1	30700001	30750000	868	0.00291387
1	30720001	30770000	740	0.00362892
1	30740001	30790000	752	0.00429163
1	30760001	30810000	694	0.00334532
1	30780001	30830000	574	0.00217686
1	30800001	30850000	435	0.00120425
1	30820001	30870000	492	0.00141628
1	30840001	30890000	382	0.00121086
1	30860001	30910000	440	0.00208438
1	30880001	30930000	489	0.00222096
1	30900001	30950000	599	0.00231365
1	30920001	30970000	547	0.00161605
1	30940001	30990000	593	0.00172725
1	30960001	31010000	696	0.00286041
1	30980001	31030000	693	0.00321928
1	31000001	31050000	520	0.00268542
1	31020001	31070000	711	0.00449426
1	31040001	31090000	932	0.00609072
1	31060001	31110000	1147	0.00755709
1	31080001	31130000	1030	0.00627433
1	31100001	31150000	992	0.00517226
1	31120001	31170000	953	0.00423246
1	31140001	31190000	835	0.0036368
1	31160001	31210000	681	0.00330066
1	31180001	31230000	676	0.00310017
1	31200001	31250000	756	0.00333901
1	31220001	31270000	730	0.00325863
1	31240001	31290000	694	0.00335668
1	31260001	31310000	829	0.0042413
1	31280001	31330000	811	0.00418154
1	31300001	31350000	573	0.00281779
1	31320001	31370000	530	0.00250071
1	31340001	31390000	590	0.00264539
1	31360001	31410000	700	0.00356784
1	31380001	31430000	784	0.00387168
1	31400001	31450000	768	0.0033765
1	31420001	31470000	898	0.00347798
1	31440001	31490000	902	0.00377426
1	31460001	31510000	908	0.00366151
1	31480001	31530000	862	0.00313437
1	31500001	31550000	986	0.00393502
1	31520001	31570000	922	0.00486514
1	31540001	31590000	846	0.00494282
1	31560001	31610000	689	0.00371758
1	31580001	31630000	615	0.00256102
1	31600001	31650000	561	0.00207969
1	31620001	31670000	375	0.00146917
1	31640001	31690000	350	0.00165901
1	31660001	31710000	368	0.00213906
1	31680001	31730000	406	0.00229703
1	31700001	31750000	346	0.0015503
1	31720001	31770000	316	0.00141305
1	31740001	31790000	379	0.00207272
1	31760001	31810000	479	0.00265443
1	31780001	31830000	488	0.0023987
1	31800001	31850000	369	0.00156746
1	31820001	31870000	286	0.00115523
1	31840001	31890000	365	0.00136078
1	31860001	31910000	380	0.00130347
1	31880001	31930000	366	0.0012201
1	31900001	31950000	383	0.00121425
1	31920001	31970000	438	0.00131564
1	31940001	31990000	497	0.00167574
1	31960001	32010000	474	0.00173233
1	31980001	32030000	402	0.00158172
1	32000001	32050000	341	0.00128447
1	32020001	32070000	284	0.00109121
1	32040001	32090000	315	0.00136972
1	32060001	32110000	415	0.00208804
1	32080001	32130000	575	0.00308367
1	32100001	32150000	652	0.00385746
1	32120001	32170000	626	0.00351065
1	32140001	32190000	562	0.0028095
1	32160001	32210000	501	0.00223879
1	32180001	32230000	574	0.0028445
1	32200001	32250000	538	0.00278215
1	32220001	32270000	570	0.00333407
1	32240001	32290000	727	0.00524906
1	32260001	32310000	844	0.00610671
1	32280001	32330000	970	0.00517718
1	32300001	32350000	843	0.0033751
1	32320001	32370000	627	0.0024874
1	32340001	32390000	464	0.00205755
1	32360001	32410000	475	0.0023455
1	32380001	32430000	479	0.00294905
1	32400001	32450000	505	0.00340796
1	32420001	32470000	543	0.00357188
1	32440001	32490000	581	0.00325089
1	32460001	32510000	489	0.00212551
1	32480001	32530000	360	0.00127259
1	32500001	32550000	332	0.00135429
1	32520001	32570000	387	0.00158157
1	32540001	32590000	481	0.00199891
1	32560001	32610000	505	0.00212458
1	32580001	32630000	508	0.00218642
1	32600001	32650000	663	0.00289131
1	32620001	32670000	580	0.00244549
1	32640001	32690000	486	0.00182079
1	32660001	32710000	480	0.00177124
1	32680001	32730000	433	0.00173974
1	32700001	32750000	345	0.00146717
1	32720001	32770000	338	0.00116574
1	32740001	32790000	343	0.00105168
1	32760001	32810000	317	0.00102948
1	32780001	32830000	291	0.000932124
1	32800001	32850000	354	0.00126269
1	32820001	32870000	358	0.00130192
1	32840001	32890000	454	0.00157595
1	32860001	32910000	538	0.00199439
1	32880001	32930000	526	0.00206658
1	32900001	32950000	416	0.00154119
1	32920001	32970000	478	0.00187228
1	32940001	32990000	755	0.00308021
1	32960001	33010000	831	0.00368074
1	32980001	33030000	807	0.00376898
1	33000001	33050000	601	0.00272933
1	33020001	33070000	593	0.00264804
1	33040001	33090000	608	0.00259924
1	33060001	33110000	651	0.00321106
1	33080001	33130000	624	0.00344614
1	33100001	33150000	543	0.00273017
1	33120001	33170000	597	0.00273898
1	33140001	33190000	532	0.00222305
1	33160001	33210000	510	0.00273929
1	33180001	33230000	614	0.00368354
1	33200001	33250000	551	0.0034972
1	33220001	33270000	512	0.00283786
1	33240001	33290000	466	0.00230573
1	33260001	33310000	559	0.00328693
1	33280001	33330000	538	0.00356505
1	33300001	33350000	579	0.00373549
1	33320001	33370000	588	0.00305203
1	33340001	33390000	587	0.00287654
1	33360001	33410000	726	0.00354443
1	33380001	33430000	725	0.0039378
1	33400001	33450000	661	0.00385625
1	33420001	33470000	738	0.00462447
1	33440001	33490000	830	0.00515826
1	33460001	33510000	711	0.0039028
1	33480001	33530000	557	0.00342366
1	33500001	33550000	546	0.00393382
1	33520001	33570000	775	0.00557882
1	33540001	33590000	809	0.00550242
1	33560001	33610000	754	0.00522749
1	33580001	33630000	620	0.00413078
1	33600001	33650000	594	0.00357931
1	33620001	33670000	709	0.00445287
1	33640001	33690000	712	0.00431944
1	33660001	33710000	648	0.00342499
1	33680001	33730000	558	0.00221058
1	33700001	33750000	582	0.00226622
1	33720001	33770000	641	0.00329982
1	33740001	33790000	696	0.00362461
1	33760001	33810000	710	0.00424087
1	33780001	33830000	533	0.00320392
1	33800001	33850000	403	0.00244861
1	33820001	33870000	542	0.00299673
1	33840001	33890000	587	0.00327288
1	33860001	33910000	622	0.00396852
1	33880001	33930000	529	0.00339711
1	33900001	33950000	455	0.00247649
1	33920001	33970000	455	0.0023315
1	33940001	33990000	315	0.00171211
1	33960001	34010000	275	0.00138136
1	33980001	34030000	417	0.00241497
1	34000001	34050000	519	0.00325852
1	34020001	34070000	588	0.00377757
1	34040001	34090000	652	0.00397936
1	34060001	34110000	560	0.00330427
1	34080001	34130000	456	0.00260047
1	34100001	34150000	418	0.00209326
1	34120001	34170000	399	0.00187577
1	34140001	34190000	436	0.0019398
1	34160001	34210000	462	0.00225703
1	34180001	34230000	401	0.0020446
1	34200001	34250000	283	0.00140689
1	34220001	34270000	311	0.00154026
1	34240001	34290000	373	0.00148018
1	34260001	34310000	378	0.0016151
1	34280001	34330000	245	0.00128992
1	34300001	34350000	204	0.00120781
1	34320001	34370000	221	0.00131675
1	34340001	34390000	214	0.00123455
1	34360001	34410000	373	0.00243411
1	34380001	34430000	568	0.00390075
1	34400001	34450000	712	0.00473237
1	34420001	34470000	518	0.00303713
1	34440001	34490000	405	0.0021304
1	34460001	34510000	364	0.0020078
1	34480001	34530000	419	0.00267224
1	34500001	34550000	501	0.00357328
1	34520001	34570000	489	0.00332301
1	34540001	34590000	435	0.00276016
1	34560001	34610000	415	0.00215827
1	34580001	34630000	510	0.0029215
1	34600001	34650000	507	0.00357649
1	34620001	34670000	688	0.00506509
1	34640001	34690000	640	0.00462292
1	34660001	34710000	461	0.0027002
1	34680001	34730000	415	0.00259155
1	34700001	34750000	381	0.00251532
1	34720001	34770000	348	0.00212313
1	34740001	34790000	421	0.00264146
1	34760001	34810000	448	0.00254429
1	34780001	34830000	378	0.00171137
1	34800001	34850000	555	0.00247756
1	34820001	34870000	708	0.00363403
1	34840001	34890000	612	0.00332717
1	34860001	34910000	603	0.00400094
1	34880001	34930000	498	0.00311038
1	34900001	34950000	567	0.0034258
1	34920001	34970000	506	0.00313591
1	34940001	34990000	445	0.00295901
1	34960001	35010000	310	0.00200426
1	34980001	35030000	385	0.00232879
1	35000001	35050000	380	0.00217069
1	35020001	35070000	367	0.00201009
1	35040001	35090000	220	0.00120054
1	35060001	35110000	153	0.000832446
1	35080001	35130000	167	0.00109082
1	35100001	35150000	223	0.00146307
1	35120001	35170000	334	0.00221802
1	35140001	35190000	391	0.00275647
1	35160001	35210000	462	0.00343988
1	35180001	35230000	465	0.00327171
1	35200001	35250000	444	0.00304039
1	35220001	35270000	382	0.0025661
1	35240001	35290000	371	0.00212507
1	35260001	35310000	475	0.00255206
1	35280001	35330000	529	0.00294636
1	35300001	35350000	500	0.00319708
1	35320001	35370000	508	0.00335706
1	35340001	35390000	468	0.00324287
1	35360001	35410000	437	0.00275276
1	35380001	35430000	381	0.0022435
1	35400001	35450000	364	0.0019823
1	35420001	35470000	427	0.00271756
1	35440001	35490000	478	0.00314585
1	35460001	35510000	490	0.00268542
1	35480001	35530000	499	0.00288463
1	35500001	35550000	569	0.00364237
1	35520001	35570000	581	0.00361866
1	35540001	35590000	652	0.00359518
1	35560001	35610000	621	0.00322954
1	35580001	35630000	786	0.00439309
1	35600001	35650000	870	0.00481276
1	35620001	35670000	821	0.00416709
1	35640001	35690000	936	0.00524073
1	35660001	35710000	1003	0.0057088
1	35680001	35730000	907	0.00490802
1	35700001	35750000	787	0.00353414
1	35720001	35770000	799	0.00378219
1	35740001	35790000	698	0.00348464
1	35760001	35810000	621	0.00300358
1	35780001	35830000	581	0.0029762
1	35800001	35850000	682	0.00371694
1	35820001	35870000	711	0.00423803
1	35840001	35890000	608	0.00365489
1	35860001	35910000	619	0.0040693
1	35880001	35930000	664	0.00439154
1	35900001	35950000	788	0.00478468
1	35920001	35970000	676	0.00346571
1	35940001	35990000	648	0.003832
1	35960001	36010000	595	0.00353087
1	35980001	36030000	448	0.00204055
1	36000001	36050000	334	0.00131945
1	36020001	36070000	304	0.00143063
1	36040001	36090000	326	0.00138243
1	36060001	36110000	292	0.00090404
1	36080001	36130000	320	0.00094456
1	36100001	36150000	286	0.000945674
1	36120001	36170000	258	0.000912465
1	36140001	36190000	292	0.00124258
1	36160001	36210000	427	0.00192936
1	36180001	36230000	544	0.00236766
1	36200001	36250000	570	0.00241328
1	36220001	36270000	611	0.00243622
1	36240001	36290000	705	0.00353719
1	36260001	36310000	639	0.00330091
1	36280001	36330000	593	0.00342251
1	36300001	36350000	548	0.00306536
1	36320001	36370000	608	0.00355019
1	36340001	36390000	587	0.00343176
1	36360001	36410000	790	0.00434027
1	36380001	36430000	731	0.00412625
1	36400001	36450000	681	0.00418939
1	36420001	36470000	598	0.00432762
1	36440001	36490000	527	0.00358092
1	36460001	36510000	488	0.00304111
1	36480001	36530000	434	0.00264533
1	36500001	36550000	344	0.00184097
1	36520001	36570000	261	0.00120554
1	36540001	36590000	417	0.00144279
1	36560001	36610000	507	0.00165977
1	36580001	36630000	424	0.00126405
1	36600001	36650000	321	0.00129822
1	36620001	36670000	473	0.00340553
1	36640001	36690000	576	0.00421476
1	36660001	36710000	504	0.00340455
1	36680001	36730000	412	0.00208374
1	36700001	36750000	343	0.00160002
1	36720001	36770000	347	0.00138272
1	36740001	36790000	410	0.00181688
1	36760001	36810000	549	0.00217076
1	36780001	36830000	521	0.00221943
1	36800001	36850000	542	0.00269221
1	36820001	36870000	621	0.00350357
1	36840001	36890000	674	0.00432583
1	36860001	36910000	482	0.00319193
1	36880001	36930000	515	0.00349245
1	36900001	36950000	429	0.00267725
1	36920001	36970000	517	0.00303828
1	36940001	36990000	435	0.00276808
1	36960001	37010000	417	0.00254223
1	36980001	37030000	366	0.00205377
1	37000001	37050000	637	0.00302642
1	37020001	37070000	747	0.00324808
1	37040001	37090000	693	0.00276496
1	37060001	37110000	491	0.00182166
1	37080001	37130000	415	0.00140137
1	37100001	37150000	405	0.00110871
1	37120001	37170000	512	0.00165878
1	37140001	37190000	546	0.00216582
1	37160001	37210000	502	0.0021245
1	37180001	37230000	434	0.00164929
1	37200001	37250000	408	0.00165176
1	37220001	37270000	493	0.00240542
1	37240001	37290000	523	0.0028567
1	37260001	37310000	635	0.00375548
1	37280001	37330000	632	0.00356506
1	37300001	37350000	593	0.0030762
1	37320001	37370000	555	0.00287743
1	37340001	37390000	543	0.00259716
1	37360001	37410000	510	0.00253828
1	37380001	37430000	554	0.00301734
1	37400001	37450000	557	0.00303588
1	37420001	37470000	551	0.00263224
1	37440001	37490000	572	0.00267834
1	37460001	37510000	526	0.00262143
1	37480001	37530000	475	0.00227712
1	37500001	37550000	436	0.00200515
1	37520001	37570000	524	0.00237383
1	37540001	37590000	605	0.00314367
1	37560001	37610000	696	0.00406006
1	37580001	37630000	625	0.00349527
1	37600001	37650000	545	0.00244307
1	37620001	37670000	629	0.00278181
1	37640001	37690000	658	0.00288005
1	37660001	37710000	641	0.00297769
1	37680001	37730000	684	0.00325598
1	37700001	37750000	855	0.00476992
1	37720001	37770000	737	0.0042995
1	37740001	37790000	563	0.00275855
1	37760001	37810000	550	0.00265703
1	37780001	37830000	518	0.00237142
1	37800001	37850000	507	0.00225522
1	37820001	37870000	463	0.00192108
1	37840001	37890000	586	0.00239595
1	37860001	37910000	553	0.00230814
1	37880001	37930000	604	0.00265449
1	37900001	37950000	589	0.00311906
1	37920001	37970000	705	0.00405859
1	37940001	37990000	879	0.00473141
1	37960001	38010000	867	0.00468952
1	37980001	38030000	764	0.00411213
1	38000001	38050000	616	0.00361281
1	38020001	38070000	560	0.00310527
1	38040001	38090000	433	0.00211345
1	38060001	38110000	451	0.00212214
1	38080001	38130000	528	0.0026856
1	38100001	38150000	528	0.00220602
1	38120001	38170000	519	0.00205683
1	38140001	38190000	483	0.00216761
1	38160001	38210000	553	0.00291053
1	38180001	38230000	629	0.00391875
1	38200001	38250000	714	0.00455782
1	38220001	38270000	887	0.00610615
1	38240001	38290000	883	0.00556139
1	38260001	38310000	718	0.00389545
1	38280001	38330000	684	0.00332759
1	38300001	38350000	618	0.00322485
1	38320001	38370000	589	0.00288289
1	38340001	38390000	646	0.0030677
1	38360001	38410000	735	0.00321255
1	38380001	38430000	568	0.00226174
1	38400001	38450000	586	0.00227162
1	38420001	38470000	651	0.00298557
1	38440001	38490000	767	0.00354774
1	38460001	38510000	635	0.0029156
1	38480001	38530000	514	0.00213307
1	38500001	38550000	530	0.00203925
1	38520001	38570000	689	0.00327292
1	38540001	38590000	782	0.00409377
1	38560001	38610000	745	0.00395928
1	38580001	38630000	638	0.00306409
1	38600001	38650000	737	0.00411065
1	38620001	38670000	912	0.00528619
1	38640001	38690000	965	0.00584603
1	38660001	38710000	967	0.0056801
1	38680001	38730000	880	0.00474417
1	38700001	38750000	938	0.0040527
1	38720001	38770000	924	0.00370056
1	38740001	38790000	880	0.00309848
1	38760001	38810000	649	0.00210614
1	38780001	38830000	523	0.00144543
1	38800001	38850000	490	0.00129876
1	38820001	38870000	406	0.00124548
1	38840001	38890000	530	0.00217782
1	38860001	38910000	549	0.00214012
1	38880001	38930000	415	0.00139396
1	38900001	38950000	400	0.00122255
1	38920001	38970000	383	0.00108107
1	38940001	38990000	436	0.00115771
1	38960001	39010000	430	0.00105649
1	38980001	39030000	476	0.00146431
1	39000001	39050000	508	0.0015356
1	39020001	39070000	501	0.00161514
1	39040001	39090000	607	0.00195697
1	39060001	39110000	728	0.00242334
1	39080001	39130000	840	0.0025557
1	39100001	39150000	765	0.00227586
1	39120001	39170000	663	0.00204695
1	39140001	39190000	460	0.00144101
1	39160001	39210000	429	0.00143433
1	39180001	39230000	530	0.00161111
1	39200001	39250000	587	0.00190514
1	39220001	39270000	607	0.00283135
1	39240001	39290000	809	0.00484988
1	39260001	39310000	987	0.00589791
1	39280001	39330000	1075	0.00580915
1	39300001	39350000	956	0.00531972
1	39320001	39370000	859	0.00504897
1	39340001	39390000	661	0.00430436
1	39360001	39410000	645	0.00432469
1	39380001	39430000	607	0.0034557
1	39400001	39450000	488	0.00220476
1	39420001	39470000	537	0.00318907
1	39440001	39490000	562	0.00340616
1	39460001	39510000	666	0.00363548
1	39480001	39530000	716	0.00322234
1	39500001	39550000	690	0.00298133
1	39520001	39570000	627	0.0026216
1	39540001	39590000	692	0.00327569
1	39560001	39610000	677	0.00314964
1	39580001	39630000	585	0.00283376
1	39600001	39650000	600	0.00340871
1	39620001	39670000	682	0.00443515
1	39640001	39690000	713	0.00474336
1	39660001	39710000	683	0.00403593
1	39680001	39730000	849	0.00415066
1	39700001	39750000	999	0.00460223
1	39720001	39770000	821	0.00429891
1	39740001	39790000	571	0.00268656
1	39760001	39810000	555	0.00263578
1	39780001	39830000	625	0.00289271
1	39800001	39850000	468	0.00206045
1	39820001	39870000	351	0.00159956
1	39840001	39890000	407	0.00249814
1	39860001	39910000	450	0.00287816
1	39880001	39930000	521	0.00270394
1	39900001	39950000	716	0.00414447
1	39920001	39970000	819	0.00551476
1	39940001	39990000	758	0.00513182
1	39960001	40010000	665	0.00377384
[truncated: 122,372 more rows]
