# Supplementary material for: Genome-wide analysis reveals genomic diversity and signatures of selection in Qinchuan beef cattle
Source: BMC Genomics. 2024 Jun 5;25:558. doi: 10.1186/s12864-024-10482-0 (PMC11151602; doi:10.1186/s12864-024-10482-0)
Supplement: Supplementary file 9 — Supplementary Material 9 [file 12864_2024_10482_MOESM9_ESM.csv]

Table S8 Fst between QNC and QCC
CHROM	BIN_START	BIN_END	N_VARIANTS	WEIGHTED_FST	MEAN_FST
1	1	50000	3	0.00239332	0.00196644
1	220001	270000	984	0.00680262	0.000499851
1	1020001	1070000	522	-0.00264332	0.00118109
1	2580001	2630000	314	-0.00119492	0.00126137
1	2620001	2670000	389	-0.000536376	0.000503719
1	2760001	2810000	138	-0.00199981	0.00100878
1	3160001	3210000	621	0.000156841	0.00224016
1	3740001	3790000	228	0.00340999	0.00177372
1	3840001	3890000	630	-0.000312927	0.00230787
1	3860001	3910000	780	-0.00347517	0.000699895
1	4600001	4650000	484	0.00246848	0.00184611
1	4620001	4670000	240	-0.00144116	0.000616113
1	4740001	4790000	551	-0.000462227	0.00113939
1	4960001	5010000	537	0.00488589	0.00209286
1	5540001	5590000	669	0.00608521	0.00127413
1	5720001	5770000	566	0.00372129	0.00214724
1	5860001	5910000	513	0.002805	0.00160094
1	5920001	5970000	670	0.00410146	0.00160288
1	6000001	6050000	556	0.00127468	0.00141918
1	6340001	6390000	912	-0.000524007	0.00231895
1	6480001	6530000	579	0.012297	0.0000352
1	7640001	7690000	533	-0.00705749	0.000641724
1	8000001	8050000	501	-0.00312854	0.000461523
1	8080001	8130000	614	0.00124352	0.00125157
1	9020001	9070000	552	0.004768	0.00202485
1	9160001	9210000	485	0.0137203	0.00141184
1	9980001	10030000	614	-0.000938757	0.00147461
1	10000001	10050000	621	0.000571688	0.000601075
1	10560001	10610000	881	0.00223482	0.00000304
1	11280001	11330000	227	0.0131509	0.000611009
1	12480001	12530000	559	-0.000564651	0.00197803
1	12520001	12570000	671	0.000836204	0.000948975
1	12660001	12710000	568	-0.00686943	0.00235215
1	12960001	13010000	685	0.00292647	0.00139181
1	13340001	13390000	645	-0.00242436	0.000672628
1	13460001	13510000	874	-0.0083075	0.00187882
1	15040001	15090000	857	0.00287379	0.00229918
1	15200001	15250000	686	-0.00212114	0.000837827
1	21340001	21390000	469	-0.000498632	0.000603596
1	23740001	23790000	703	0.0026778	0.00187036
1	23960001	24010000	295	0.000412379	0.00011865
1	24680001	24730000	642	-0.00219393	0.000422185
1	24700001	24750000	535	0.000938416	0.000411472
1	25100001	25150000	586	0.00462855	0.00237964
1	25840001	25890000	745	0.00140835	0.00207967
1	25860001	25910000	729	0.00260292	0.00252777
1	27460001	27510000	525	0.00607013	0.0019524
1	28100001	28150000	537	-0.000396277	0.000611781
1	28500001	28550000	684	0.00596436	0.00117949
1	28680001	28730000	610	0.018695	0.00205288
1	30600001	30650000	575	0.00200949	0.00178557
1	31140001	31190000	835	0.00249908	0.0018893
1	31220001	31270000	735	0.00261652	0.00216414
1	31240001	31290000	700	0.0011522	0.00157404
1	31300001	31350000	574	0.00243121	0.00132806
1	31560001	31610000	705	-0.00026914	0.000659002
1	31580001	31630000	634	0.00117587	0.00206675
1	31600001	31650000	582	0.00193235	0.00249621
1	31840001	31890000	369	0.00201955	0.00129564
1	32180001	32230000	578	-0.00245565	0.000835293
1	32200001	32250000	544	-0.00231662	0.000888124
1	32360001	32410000	477	0.0032841	0.00033532
1	32460001	32510000	490	0.00385148	0.00028132
1	32500001	32550000	332	0.00560086	0.000905235
1	32560001	32610000	526	-0.00388041	0.000690772
1	32620001	32670000	581	-0.00247265	0.00171456
1	33600001	33650000	604	0.000446432	0.000113217
1	33680001	33730000	578	0.00929116	0.00245576
1	33840001	33890000	588	0.00598526	0.0000537
1	33860001	33910000	623	0.00225642	0.000221944
1	34260001	34310000	381	0.0000657	0.00239512
1	34400001	34450000	719	0.00265256	0.0005578
1	34460001	34510000	384	0.000245526	0.000281058
1	34480001	34530000	436	0.00209177	0.00137197
1	35120001	35170000	337	0.000899752	0.0000943
1	35260001	35310000	478	-0.00016755	0.00175249
1	36220001	36270000	666	0.00775385	0.00160885
1	36240001	36290000	738	0.00590621	0.00241317
1	38320001	38370000	591	-0.00381788	0.000190572
1	38500001	38550000	534	-0.00187111	0.00197823
1	39020001	39070000	781	0.00949208	0.0014725
1	40100001	40150000	1081	-0.00113403	0.00116476
1	40360001	40410000	1104	-0.00282732	0.00208153
1	40380001	40430000	730	-0.00358932	0.00201104
1	40420001	40470000	686	-0.00555038	0.000610923
1	43120001	43170000	530	0.00642445	0.000477474
1	45880001	45930000	384	-0.00217242	0.000621396
1	46740001	46790000	818	0.0100233	0.0019328
1	46940001	46990000	875	0.00328087	0.00216737
1	47080001	47130000	492	-0.000226083	0.0000254
1	47360001	47410000	581	0.00306652	0.000976869
1	47480001	47530000	652	0.00105505	0.00183938
1	47600001	47650000	879	0.00375849	0.00245452
1	47920001	47970000	415	0.00399264	0.00239473
1	49500001	49550000	567	0.00248018	0.00128031
1	51380001	51430000	387	-0.00215583	0.00126694
1	52220001	52270000	129	-0.00072175	0.000847353
1	52280001	52330000	235	-0.000503347	0.0000801
1	52380001	52430000	241	0.00179692	0.00222308
1	52400001	52450000	255	0.00278069	0.00172846
1	52880001	52930000	293	0.000371882	0.00235496
1	52900001	52950000	360	-0.000972173	0.00119823
1	53040001	53090000	375	-0.00299859	0.00035062
1	53200001	53250000	414	-0.000197442	0.00121802
1	54240001	54290000	449	-0.000451488	0.000141276
1	54300001	54350000	443	0.0040178	0.00104669
1	56860001	56910000	364	0.00332272	0.00170082
1	57880001	57930000	573	0.00312703	0.000781899
1	58420001	58470000	249	0.00702133	0.00166286
1	58460001	58510000	354	0.00392649	0.00123599
1	58560001	58610000	350	0.0156948	0.00248223
1	60560001	60610000	684	0.0125531	0.00223954
1	60620001	60670000	551	0.0048512	0.000421724
1	61640001	61690000	802	0.00162849	0.00115019
1	62020001	62070000	340	0.00184829	0.000909719
1	62180001	62230000	650	0.00669473	0.00151081
1	62200001	62250000	456	0.00571671	0.00241732
1	62220001	62270000	376	0.00440422	0.00171773
1	62640001	62690000	477	0.00535021	0.000309772
1	62800001	62850000	426	-0.00206844	0.000197366
1	62820001	62870000	337	-0.00167185	0.00163221
1	62940001	62990000	537	-0.00239469	0.00236798
1	63000001	63050000	389	0.0000149	0.0019568
1	63260001	63310000	312	-0.00137759	0.000440766
1	63460001	63510000	441	0.00211308	0.00181282
1	63640001	63690000	428	0.00644643	0.00152102
1	63720001	63770000	525	-0.000209833	0.000385574
1	65640001	65690000	346	0.00441257	0.000246564
1	65700001	65750000	370	0.00410295	0.00189816
1	65720001	65770000	368	0.00323227	0.00233241
1	65740001	65790000	339	0.00108483	0.00211569
1	65760001	65810000	207	-0.000134595	0.000707069
1	66220001	66270000	384	0.00574301	0.000816922
1	66380001	66430000	162	0.00679793	0.00175236
1	66400001	66450000	238	0.00775225	0.00105334
1	66640001	66690000	413	-0.00196028	0.00087177
1	67060001	67110000	385	0.00748968	0.00245808
1	67120001	67170000	534	0.00390161	0.00103167
1	67140001	67190000	592	0.00337366	0.00199163
1	67160001	67210000	514	0.00339872	0.00178654
1	67180001	67230000	411	0.00666603	0.00217087
1	67200001	67250000	406	0.00581557	0.000785339
1	68960001	69010000	495	0.00933504	0.00160603
1	69340001	69390000	694	0.000328779	0.000675648
1	69360001	69410000	787	0.00515192	0.00201344
1	69380001	69430000	769	0.0074528	0.00126228
1	69460001	69510000	487	0.00296194	0.000233186
1	69540001	69590000	503	0.000456446	0.00162565
1	69700001	69750000	252	-0.00159498	0.0000788
1	69720001	69770000	237	-0.000659323	0.00124155
1	69740001	69790000	217	0.00136798	0.00209542
1	69900001	69950000	274	-0.00388701	0.00197322
1	70860001	70910000	409	0.0195387	0.00129086
1	71540001	71590000	147	0.00903722	0.00226905
1	71600001	71650000	132	0.00519645	0.000454176
1	72220001	72270000	222	0.00155672	0.00195214
1	72340001	72390000	357	0.000696057	0.000844363
1	72520001	72570000	511	-0.00269684	0.00122929
1	72740001	72790000	378	0.00901549	0.000805918
1	73000001	73050000	318	0.0101771	0.000140834
1	73020001	73070000	276	0.0137968	0.00146332
1	73120001	73170000	234	0.0185489	0.0023884
1	73200001	73250000	356	0.0176556	0.00232276
1	73280001	73330000	461	0.0119139	0.00138927
1	73320001	73370000	319	0.0088359	0.00213047
1	73340001	73390000	310	0.00971381	0.00124104
1	73760001	73810000	221	-0.00184937	0.00246358
1	73820001	73870000	476	-0.00389638	0.00199529
1	73840001	73890000	567	-0.00493007	0.00224717
1	73880001	73930000	452	0.00300484	0.000604358
1	74020001	74070000	451	0.0140606	0.00185969
1	74100001	74150000	379	0.00924551	0.0023022
1	74140001	74190000	439	0.0129405	0.00224237
1	76460001	76510000	360	0.00839194	0.00102125
1	76540001	76590000	334	0.0146651	0.000115994
1	76700001	76750000	185	0.0086999	0.000720386
1	77660001	77710000	331	0.000962859	0.00230387
1	77700001	77750000	298	0.00690081	0.000553928
1	80740001	80790000	481	0.00709732	0.000727068
1	81200001	81250000	208	0.0061386	0.00206382
1	81280001	81330000	214	0.0053414	0.00201801
1	83980001	84030000	469	-0.00147742	0.00059254
1	84080001	84130000	153	-0.00530176	0.0000329
1	84100001	84150000	156	-0.00520901	0.000032
1	87060001	87110000	294	-0.00326183	0.000139367
1	87100001	87150000	350	0.000842935	0.00060439
1	87180001	87230000	416	0.00417885	0.000754906
1	87320001	87370000	304	0.00169238	0.000794544
1	88160001	88210000	539	-0.00888089	0.00227544
1	88600001	88650000	329	-0.0014792	0.00145489
1	92320001	92370000	450	-0.000525815	0.00147239
1	92340001	92390000	421	-0.00489352	0.000101328
1	92720001	92770000	458	0.0338694	0.00109238
1	93480001	93530000	656	0.00618868	0.00227203
1	93580001	93630000	559	0.00464892	0.00160264
1	94100001	94150000	698	0.00815786	0.00223841
1	94360001	94410000	581	-0.0020349	0.000486699
1	94920001	94970000	605	0.00695103	0.00128933
1	95200001	95250000	327	0.0133291	0.00154381
1	95320001	95370000	270	0.0163244	0.00215075
1	96860001	96910000	476	0.00604704	0.00158263
1	96960001	97010000	400	0.0135924	0.00113999
1	98720001	98770000	539	0.00587282	0.0000105
1	98760001	98810000	417	0.00395107	0.000317343
1	98920001	98970000	577	0.00842058	0.00235011
1	99040001	99090000	428	-0.00104342	0.0010261
1	99340001	99390000	388	0.00221187	0.00234424
1	99360001	99410000	351	-0.00558452	0.000981087
1	99380001	99430000	325	-0.0095205	0.00173764
1	99840001	99890000	342	-0.00154438	0.000477426
1	100740001	100790000	420	0.0142268	0.00232729
1	101020001	101070000	292	0.00203206	0.00125717
1	101040001	101090000	438	0.00322	0.00142719
1	101080001	101130000	611	0.000614092	0.000495226
1	101320001	101370000	618	-0.000609444	0.000134436
1	101420001	101470000	421	0.00380853	0.000657307
1	101500001	101550000	311	-0.00566774	0.00118334
1	101920001	101970000	559	0.00932903	0.00109647
1	102440001	102490000	614	0.00315766	0.00104328
1	102620001	102670000	362	0.00385935	0.00247011
1	102700001	102750000	674	0.0112194	0.00066914
1	104340001	104390000	774	0.00460674	0.00120534
1	106580001	106630000	192	0.00219727	0.000207445
1	106640001	106690000	167	-0.000985229	0.00102819
1	107820001	107870000	531	0.0022216	0.00129406
1	108160001	108210000	447	0.00395963	0.00204938
1	110640001	110690000	403	0.00239404	0.000220171
1	110740001	110790000	167	0.00407829	0.00197698
1	110760001	110810000	179	0.00113127	0.000335319
1	111460001	111510000	398	0.00814956	0.000622936
1	111740001	111790000	506	-0.000342131	0.000375881
1	113960001	114010000	494	0.00487541	0.00228704
1	115540001	115590000	467	-0.00632932	0.000882311
1	115560001	115610000	420	-0.00452127	0.00191144
1	115580001	115630000	376	-0.00559756	0.000661678
1	115640001	115690000	455	-0.00142141	0.00161114
1	115660001	115710000	493	-0.0000511	0.00103289
1	115700001	115750000	684	0.0038526	0.00230435
1	115780001	115830000	713	-0.00600291	0.000611086
1	115880001	115930000	536	-0.00157664	0.00185084
1	115900001	115950000	408	-0.00269054	0.000597062
1	116340001	116390000	563	0.000277058	0.00158735
1	118720001	118770000	477	0.0106063	0.00158172
1	119080001	119130000	472	0.0162587	0.00149397
1	119360001	119410000	439	-0.00469747	0.000639432
1	119860001	119910000	632	-0.00457922	0.00045324
1	120100001	120150000	609	-0.00750464	0.00144787
1	120120001	120170000	472	-0.00533905	0.000310567
1	120140001	120190000	501	-0.00697641	0.00115013
1	120240001	120290000	678	-0.00255801	0.00185597
1	120460001	120510000	603	0.0000896	0.00206865
1	120500001	120550000	309	0.00225177	0.000149633
1	120980001	121030000	427	0.0000148	0.00244369
1	121700001	121750000	621	-0.000536142	0.00249871
1	122100001	122150000	215	0.00399404	0.000370895
1	122140001	122190000	405	0.00852836	0.000618101
1	124340001	124390000	756	0.0167438	0.000680835
1	125880001	125930000	576	0.00142486	0.00206555
1	125900001	125950000	482	0.00390672	0.00228189
1	129460001	129510000	517	-0.00619349	0.000112202
1	130280001	130330000	220	0.00233164	0.00225596
1	130500001	130550000	398	0.00711448	0.000424451
1	130560001	130610000	279	0.00665963	0.000516399
1	130580001	130630000	294	0.00605784	0.00135305
1	130800001	130850000	249	-0.00239861	0.00156525
1	130920001	130970000	349	0.00278236	0.00243772
1	131000001	131050000	453	0.00370561	0.00107091
1	132200001	132250000	110	-0.00136098	0.00210683
1	133860001	133910000	673	-0.00413452	0.00219138
1	134020001	134070000	419	-0.00276756	0.000081
1	134040001	134090000	488	-0.000110445	0.000570275
1	134200001	134250000	428	0.00304187	0.000603753
1	135580001	135630000	382	-0.000562515	0.00237243
1	135920001	135970000	769	-0.00199017	0.00249951
1	136200001	136250000	587	0.000385506	0.00175812
1	136320001	136370000	565	-0.00377869	0.000887103
1	136900001	136950000	127	-0.000417357	0.000941018
1	137180001	137230000	587	-0.00147783	0.00226046
1	137240001	137290000	610	-0.000624132	0.00121429
1	137700001	137750000	350	-0.00517176	0.000823792
1	137760001	137810000	814	-0.00322745	0.00233399
1	137780001	137830000	734	-0.00451989	0.00248613
1	140400001	140450000	728	0.00314758	0.00201973
1	140460001	140510000	750	-0.00550029	0.00127229
1	141520001	141570000	438	0.000159588	0.00252249
1	141720001	141770000	647	0.000487133	0.00232984
1	142580001	142630000	852	0.00410496	0.00137578
1	143000001	143050000	663	0.0031651	0.00156626
1	144200001	144250000	372	0.00284745	0.00205762
1	147020001	147070000	463	-0.0000331	0.00210643
1	147100001	147150000	366	0.00176531	0.00109742
1	147120001	147170000	411	0.00108627	0.00250558
1	147740001	147790000	569	-0.00160105	0.000458315
1	147860001	147910000	563	0.00412721	0.00184
1	147920001	147970000	614	-0.0044697	0.00108449
1	148540001	148590000	750	-0.000293923	0.000814543
1	148840001	148890000	540	-0.000108787	0.000212785
1	149100001	149150000	381	0.00216664	0.00144654
1	149340001	149390000	401	-0.0000155	0.00149716
1	149420001	149470000	719	0.000132299	0.00135138
1	150880001	150930000	789	0.00270172	0.0013222
1	154080001	154130000	468	0.00786261	0.00242318
1	154880001	154930000	679	0.00386487	0.00120367
1	157060001	157110000	548	0.00991168	0.000172389
1	157640001	157690000	227	-0.000775858	0.00118733
1	158040001	158090000	139	0.00231738	0.00213055
2	40001	90000	150	0.000435044	0.00247082
2	120001	170000	549	0.00470017	0.000935347
2	140001	190000	593	0.00571524	0.00167425
2	180001	230000	418	-0.00140553	0.000856508
2	200001	250000	349	-0.000136151	0.00202932
2	220001	270000	590	0.000125005	0.000732767
2	800001	850000	344	-0.00101514	0.00139002
2	1100001	1150000	566	0.000771613	0.00133703
2	1420001	1470000	628	0.00232188	0.00212207
2	1440001	1490000	580	-0.0060381	0.000777088
2	1580001	1630000	522	-0.00124115	0.000753378
2	1720001	1770000	398	-0.00181765	0.000857391
2	1940001	1990000	561	-0.00206061	0.000163456
2	2020001	2070000	631	-0.000045	0.00193702
2	2480001	2530000	701	0.00517937	0.00209594
2	3520001	3570000	739	0.00264227	0.00218107
2	3820001	3870000	530	0.00677489	0.00150396
2	5020001	5070000	394	-0.0000898	0.00224794
2	5040001	5090000	360	0.0013344	0.000989269
2	5060001	5110000	364	0.00118489	0.000908601
2	5600001	5650000	307	-0.00223288	0.00177112
2	5840001	5890000	554	-0.00401837	0.000802846
2	6820001	6870000	663	0.00153183	0.0024393
2	6960001	7010000	557	0.00169215	0.000742088
2	7600001	7650000	689	0.00382324	0.000174453
2	7840001	7890000	580	0.0211417	0.00146313
2	8140001	8190000	793	0.00586542	0.000310805
2	8280001	8330000	607	0.0022952	0.000976618
2	8300001	8350000	731	0.00659066	0.00247119
2	8320001	8370000	727	0.00162662	0.000360436
2	8440001	8490000	734	0.00238202	0.0015924
2	8900001	8950000	344	0.00187116	0.0014483
2	9220001	9270000	358	0.000332048	0.000121005
2	9440001	9490000	490	-0.0039583	0.0011788
2	9640001	9690000	322	-0.00012568	0.00155285
2	9740001	9790000	474	0.00151152	0.000518357
2	10480001	10530000	652	0.0026651	0.00200332
2	10500001	10550000	677	0.00230374	0.00071887
2	10680001	10730000	647	-0.00297834	0.00144511
2	11280001	11330000	653	0.00442118	0.000794053
2	12620001	12670000	613	0.007947	0.00091585
2	12640001	12690000	628	0.00830006	0.000340779
2	12880001	12930000	488	-0.00449472	0.000890137
2	13500001	13550000	510	0.00268922	0.000934348
2	14280001	14330000	587	-0.00423386	0.000985338
2	14560001	14610000	547	0.00265843	0.00190288
2	14860001	14910000	710	-0.00132227	0.00183191
2	14880001	14930000	508	-0.00230276	0.00104624
2	15000001	15050000	554	0.0040469	0.00213219
2	15640001	15690000	546	0.00338916	0.00188414
2	15740001	15790000	359	0.00369623	0.00173847
2	15780001	15830000	332	0.00106833	0.0023991
2	16200001	16250000	480	0.0103547	0.00246407
2	16280001	16330000	466	0.00244911	0.00252556
2	16860001	16910000	361	0.00250903	0.00162865
2	17040001	17090000	676	0.00499913	0.000220127
2	17300001	17350000	498	-0.00135567	0.00045364
2	19080001	19130000	499	0.00400241	0.000869271
2	22580001	22630000	568	-0.0025907	0.00210851
2	22620001	22670000	408	-0.00311399	0.000834176
2	22860001	22910000	445	-0.00441833	0.000775069
2	23860001	23910000	748	-0.00265806	0.000343817
2	24040001	24090000	370	-0.000531916	0.000560534
2	24080001	24130000	406	0.00238142	0.00179224
2	25980001	26030000	537	0.00111283	0.00191221
2	26220001	26270000	655	0.00606587	0.00249336
2	26640001	26690000	143	-0.00617817	0.000903466
2	27000001	27050000	598	0.00862911	0.00250188
2	27080001	27130000	497	0.00618061	0.000693829
2	29080001	29130000	806	-0.00126262	0.000724937
2	29340001	29390000	584	0.00575809	0.000748161
2	31240001	31290000	496	0.00595139	0.0021655
2	31280001	31330000	503	-0.00326911	0.00165376
2	31340001	31390000	521	-0.00480354	0.00219324
2	31360001	31410000	540	-0.00366959	0.00227731
2	31380001	31430000	502	-0.00200567	0.00128178
2	31660001	31710000	494	-0.00174958	0.00223765
2	31880001	31930000	411	0.0124851	0.0000144
2	32380001	32430000	451	0.0160223	0.000975663
2	32600001	32650000	315	-0.00554551	0.00059929
2	32620001	32670000	334	0.00399198	0.00124055
2	32940001	32990000	294	-0.000162925	0.00213486
2	33880001	33930000	492	0.0171421	0.00206793
2	33940001	33990000	432	0.00578644	0.00151049
2	34160001	34210000	425	0.0112936	0.00245382
2	34940001	34990000	211	0.0244691	0.000447208
2	35360001	35410000	436	0.014031	0.00112824
2	35380001	35430000	465	0.0165434	0.0015068
2	35420001	35470000	463	0.00628844	0.000548313
2	36220001	36270000	332	-0.00229379	0.00157082
2	37020001	37070000	294	0.0165365	0.00140129
2	37620001	37670000	315	0.00229345	0.00185437
2	37660001	37710000	325	0.00725463	0.000942236
2	37720001	37770000	275	-0.000806713	0.00108858
2	38920001	38970000	257	-0.000534022	0.00122597
2	39500001	39550000	381	-0.00231793	0.00175279
2	39620001	39670000	374	-0.00539159	0.00192773
2	40100001	40150000	467	0.0143306	0.000441996
2	40240001	40290000	471	0.0115376	0.00112238
2	41480001	41530000	495	0.00196265	0.00152653
2	41880001	41930000	318	-0.00275808	0.00235414
2	41920001	41970000	600	0.0021683	0.00206325
2	41940001	41990000	583	0.00255518	0.000808665
2	42840001	42890000	377	-0.000451947	0.000745939
2	42900001	42950000	387	-0.00645853	0.000771013
2	43720001	43770000	313	0.00179915	0.00182797
2	44600001	44650000	338	-0.00246641	0.00189297
2	44620001	44670000	295	-0.00370472	0.00236962
2	44700001	44750000	447	-0.00189991	0.00006
2	44800001	44850000	549	-0.00444933	0.000296156
2	45440001	45490000	542	0.00828558	0.000582774
2	45540001	45590000	428	0.00224949	0.00174381
2	45640001	45690000	373	0.00351268	0.000802238
2	45760001	45810000	346	0.0114024	0.001704
2	46500001	46550000	224	0.00109284	0.00224054
2	46900001	46950000	736	0.00336037	0.00198723
2	50080001	50130000	381	0.00575202	0.00250833
2	50180001	50230000	437	0.00357681	0.000403918
2	50220001	50270000	567	0.00574898	0.00201881
2	51860001	51910000	377	-0.00183196	0.000832278
2	51980001	52030000	347	0.00161269	0.00173673
2	52140001	52190000	160	-0.00236338	0.000386411
2	52160001	52210000	97	-0.00130993	0.00205739
2	53780001	53830000	179	-0.00411026	0.00024869
2	54160001	54210000	159	0.0155711	0.00228014
2	54300001	54350000	312	0.0084089	0.00112338
2	55340001	55390000	351	0.00800208	0.000426767
2	55420001	55470000	419	0.00650889	0.000223649
2	55440001	55490000	612	0.00368092	0.000659205
2	55620001	55670000	581	-0.00114588	0.0000991
2	56380001	56430000	705	-0.00514542	0.000524512
2	56400001	56450000	601	-0.00550055	0.000885671
2	56420001	56470000	510	-0.00376374	0.00164408
2	57700001	57750000	414	0.00769654	0.00186994
2	57880001	57930000	381	0.0228638	0.00208506
2	58040001	58090000	412	-0.0000226	0.00128542
2	58060001	58110000	406	-0.000328144	0.00206233
2	58080001	58130000	448	-0.00107398	0.00196789
2	58580001	58630000	151	0.00387151	0.000186478
2	59700001	59750000	454	0.00469214	0.00101971
2	59760001	59810000	543	0.00605384	0.000695965
2	59780001	59830000	751	0.0130946	0.00245745
2	59800001	59850000	801	0.017638	0.00177591
2	59820001	59870000	784	0.00809323	0.0000782
2	60320001	60370000	481	0.0171401	0.00230246
2	60580001	60630000	437	0.00700569	0.00112655
2	60600001	60650000	472	0.00899854	0.00156408
2	61080001	61130000	391	0.00355612	0.0020247
2	61640001	61690000	409	0.00142514	0.000233242
2	61680001	61730000	444	-0.000386239	0.000230703
2	61700001	61750000	397	0.000115385	0.00111529
2	61800001	61850000	436	0.0000361	0.000757917
2	62380001	62430000	263	0.00822309	0.00251785
2	63140001	63190000	247	0.00400641	0.00211212
2	63200001	63250000	370	-0.00366448	0.000211122
2	63240001	63290000	277	0.00280886	0.000547715
2	63260001	63310000	355	0.00571849	0.000272529
2	63280001	63330000	397	0.00971969	0.00203976
2	63320001	63370000	506	0.00274516	0.000363697
2	63520001	63570000	375	-0.00179471	0.00199883
2	63980001	64030000	379	0.00655711	0.00220709
2	64020001	64070000	654	0.0138578	0.00115922
2	64400001	64450000	343	0.014491	0.00168887
2	65120001	65170000	704	-0.0059388	0.00114144
2	65460001	65510000	414	0.00817572	0.00145123
2	65940001	65990000	520	-0.00149955	0.00152773
2	66500001	66550000	414	0.013353	0.000698116
2	69440001	69490000	697	0.00817229	0.00112108
2	69800001	69850000	361	0.000632062	0.000924593
2	69820001	69870000	451	0.00381174	0.001084
2	69880001	69930000	246	-0.000188001	0.0019804
2	72020001	72070000	434	-0.00216944	0.000307137
2	72100001	72150000	379	-0.0114356	0.00212769
2	72440001	72490000	469	-0.0021737	0.000905104
2	73560001	73610000	423	0.00591676	0.00138058
2	73580001	73630000	358	0.00594323	0.00204283
2	73760001	73810000	508	-0.010188	0.00112516
2	74140001	74190000	417	-0.00406122	0.000692523
2	74180001	74230000	532	-0.00421199	0.000307878
2	74540001	74590000	783	-0.00453002	0.00153354
2	74760001	74810000	694	0.00961289	0.000744076
2	74940001	74990000	790	0.00114312	0.00035252
2	75080001	75130000	539	0.00601961	0.00168272
2	75200001	75250000	645	0.0100594	0.000113566
2	76980001	77030000	567	-0.00227617	0.00232727
2	78660001	78710000	687	0.000134277	0.001466
2	78680001	78730000	621	-0.000620852	0.000750277
2	78760001	78810000	449	-0.00573604	0.00126401
2	79200001	79250000	440	-0.00558472	0.00000499
2	79460001	79510000	191	-0.0119717	0.000590699
2	79480001	79530000	202	-0.011743	0.000571137
2	80100001	80150000	422	-0.000886593	0.00147975
2	80160001	80210000	407	0.00765291	0.000369832
2	80660001	80710000	314	-0.00409854	0.000968128
2	80760001	80810000	390	0.00165931	0.00199134
2	81500001	81550000	673	-0.00267054	0.00174364
2	82800001	82850000	704	0.00594839	0.000343806
2	83100001	83150000	440	0.00222279	0.00128165
2	83460001	83510000	350	-0.00334735	0.00149893
2	83720001	83770000	535	0.00136427	0.00167021
2	83860001	83910000	251	0.00306696	0.00184934
2	84140001	84190000	535	0.000522582	0.00223178
2	84160001	84210000	539	-0.000535069	0.000407125
2	84360001	84410000	470	-0.00756579	0.000573619
2	84760001	84810000	491	0.00179888	0.00248305
2	85840001	85890000	353	-0.00348423	0.00229827
2	86240001	86290000	146	0.00776783	0.0000874
2	86260001	86310000	165	0.00555722	0.0023974
2	86280001	86330000	194	0.00661519	0.00183377
2	86320001	86370000	379	0.000395613	0.00172208
2	86340001	86390000	385	-0.00423976	0.000282254
2	86580001	86630000	543	0.00139637	0.000473108
2	87180001	87230000	659	-0.00512237	0.00175907
2	88780001	88830000	491	0.00293789	0.0000516
2	88880001	88930000	392	0.00805664	0.00231439
2	88900001	88950000	440	0.00827799	0.00244366
2	89220001	89270000	815	0.00150613	0.000521138
2	89320001	89370000	463	0.00274253	0.000064
2	89840001	89890000	406	0.00531366	0.00217245
2	90020001	90070000	470	0.00755007	0.00156617
2	90280001	90330000	376	0.00355424	0.00107386
2	90500001	90550000	163	-0.00170412	0.000679864
2	90560001	90610000	200	0.00587131	0.00210269
2	91460001	91510000	170	0.00826931	0.00155485
2	91480001	91530000	198	0.00687184	0.00133949
2	91920001	91970000	401	0.0059974	0.00248624
2	91940001	91990000	385	0.00545975	0.00221792
2	91960001	92010000	373	0.00384946	0.00121989
2	92220001	92270000	384	0.0113948	0.000515927
2	92300001	92350000	333	-0.00121173	0.00138481
2	92320001	92370000	329	0.000793471	0.00215863
2	92480001	92530000	596	-0.00646194	0.00123339
2	92540001	92590000	468	-0.00664985	0.000151034
2	93220001	93270000	377	0.00462973	0.0015609
2	93300001	93350000	284	0.00182989	0.00061512
2	93320001	93370000	363	0.00162981	0.00218691
2	93340001	93390000	421	0.00158662	0.00128826
2	94100001	94150000	338	0.00250083	0.00170333
2	95440001	95490000	316	-0.000445997	0.000889383
2	95460001	95510000	285	-0.000730842	0.00111545
2	95560001	95610000	396	-0.000644298	0.000489077
2	95680001	95730000	339	0.00150284	0.0000873
2	95860001	95910000	400	0.00617682	0.00176312
2	96120001	96170000	269	-0.00460885	0.000438024
2	96780001	96830000	572	-0.00291941	0.000621525
2	97180001	97230000	459	-0.0000774	0.00168634
2	97420001	97470000	488	0.002011	0.0020658
2	97500001	97550000	222	0.000558217	0.00217399
2	98860001	98910000	426	0.00916276	0.00182302
2	99100001	99150000	279	0.00221019	0.00210019
2	101900001	101950000	865	0.00777036	0.00134352
2	103680001	103730000	394	0.00398886	0.000899693
2	103940001	103990000	525	0.00415111	0.00147199
2	104180001	104230000	681	-0.00683166	0.0000383
2	104240001	104290000	604	-0.00295819	0.000708218
2	108120001	108170000	722	0.000284143	0.00154319
2	108140001	108190000	566	0.00356181	0.00146301
2	109180001	109230000	542	0.00125935	0.00183922
2	109400001	109450000	452	-0.00712089	0.000807517
2	109420001	109470000	390	-0.00749898	0.000237725
2	109460001	109510000	424	-0.00700516	0.000445516
2	110740001	110790000	365	-0.00251717	0.0000443
2	112020001	112070000	397	-0.00516993	0.00115852
2	112440001	112490000	582	0.000512115	0.00019627
2	113440001	113490000	375	0.00220618	0.00218848
2	114020001	114070000	407	-0.0000456	0.00236841
2	114240001	114290000	429	-0.00256576	0.00185859
2	114260001	114310000	461	-0.000684022	0.000665457
2	114280001	114330000	530	0.0030054	0.00193528
2	114420001	114470000	437	-0.0037556	0.00210676
2	115580001	115630000	431	0.004924	0.00187771
2	118000001	118050000	425	-0.00137625	0.00213915
2	118020001	118070000	548	-0.00206818	0.00159766
2	118040001	118090000	593	-0.00434274	0.00116162
2	118060001	118110000	546	-0.00164795	0.000892917
2	118520001	118570000	199	0.00018026	0.00100644
2	118680001	118730000	497	0.00219194	0.00193715
2	118740001	118790000	575	-0.000302637	0.000867753
2	119040001	119090000	415	0.0113626	0.000862578
2	119160001	119210000	321	0.000784086	0.00230292
2	119180001	119230000	429	-0.000360076	0.000809544
2	119320001	119370000	315	-0.00561346	0.000104865
2	119560001	119610000	389	-0.00520906	0.000185591
2	120840001	120890000	218	-0.0064972	0.00125844
2	121000001	121050000	475	0.00238488	0.0019576
2	121140001	121190000	822	0.0037581	0.00240952
2	121500001	121550000	798	0.0000491	0.00169176
2	122200001	122250000	611	0.000886246	0.00048744
2	122760001	122810000	390	-0.0127012	0.00112667
2	126480001	126530000	228	0.000438856	0.000810362
2	126500001	126550000	212	0.00218377	0.00129098
2	126680001	126730000	212	-0.00102832	0.00113321
2	126700001	126750000	277	0.000746056	0.00106714
2	126840001	126890000	193	0.000448404	0.000767672
2	127100001	127150000	505	0.00193199	0.00070773
2	127120001	127170000	437	0.00176126	0.000691311
2	127300001	127350000	572	-0.000309777	0.00231602
2	128100001	128150000	221	0.00590976	0.00250308
2	128240001	128290000	232	0.00501045	0.00168873
2	130480001	130530000	556	-0.00277765	0.00165843
2	130740001	130790000	284	0.00565799	0.000878914
2	131280001	131330000	480	0.00285162	0.000195185
2	131500001	131550000	187	0.00424529	0.00187148
2	131680001	131730000	416	0.010225	0.000252339
2	131760001	131810000	246	0.0072105	0.000167807
2	131780001	131830000	253	0.00735556	0.00131132
2	132360001	132410000	592	0.00677678	0.00233365
2	132400001	132450000	488	0.00346908	0.000258346
2	132420001	132470000	499	0.00352636	0.00196373
2	134300001	134350000	1301	0.00435665	0.00241074
2	134380001	134430000	459	-0.00130218	0.000500628
2	134720001	134770000	809	0.00076347	0.00101215
2	134760001	134810000	653	-0.00197245	0.000243994
2	134800001	134850000	625	-0.00420119	0.0000342
3	2740001	2790000	621	0.008916	0.00138388
3	2840001	2890000	973	-0.00153137	0.00206737
3	2880001	2930000	800	-0.00501435	0.00225646
3	3000001	3050000	565	0.00580913	0.00158896
3	4920001	4970000	553	0.000474492	0.00139769
3	5060001	5110000	727	0.00464266	0.000714162
3	6860001	6910000	523	-0.00077809	0.000491072
3	9600001	9650000	499	0.000215686	0.00211987
3	9640001	9690000	699	0.00527021	0.00113974
3	10600001	10650000	441	-0.0021058	0.00189064
3	10840001	10890000	814	-0.00263761	0.000469301
3	13200001	13250000	930	-0.00186299	0.00116243
3	13240001	13290000	1534	0.000700716	0.00203252
3	13440001	13490000	937	-0.000418948	0.00188657
3	13460001	13510000	1247	0.00230168	0.00219161
3	13680001	13730000	636	-0.00404343	0.0015577
3	13960001	14010000	287	0.0100251	0.000970792
3	14160001	14210000	357	0.00445514	0.00191296
3	14340001	14390000	316	0.00725834	0.000380161
3	14360001	14410000	325	0.00270109	0.00133979
3	16120001	16170000	270	0.00333846	0.00110171
3	16200001	16250000	135	0.000413742	0.00174031
3	17500001	17550000	325	0.0102494	0.000539242
3	17960001	18010000	468	0.00388428	0.000880216
3	18000001	18050000	679	-0.00104392	0.000976521
3	18120001	18170000	555	-0.000605496	0.00172656
3	18220001	18270000	616	-0.000136607	0.00234796
3	18700001	18750000	433	-0.00572363	0.00019502
3	18720001	18770000	400	-0.00578332	0.00197517
3	19000001	19050000	289	0.0059196	0.000884712
3	19600001	19650000	264	0.0062807	0.000936838
3	20300001	20350000	197	-0.00217617	0.00173116
3	21280001	21330000	335	0.00281092	0.00200926
3	21600001	21650000	180	0.00445051	0.0022176
3	22140001	22190000	481	-0.000788102	0.0000415
3	22160001	22210000	615	0.00200901	0.0000963
3	22460001	22510000	139	-0.00182725	0.000693189
3	22640001	22690000	863	0.0014346	0.0022951
3	22780001	22830000	904	0.000105743	0.00149859
3	22900001	22950000	326	0.0053858	0.00244371
3	24820001	24870000	452	-0.000648884	0.0002681
3	25800001	25850000	427	-0.00521093	0.00226626
3	25840001	25890000	294	-0.00591482	0.000650594
3	26360001	26410000	340	-0.00512874	0.00217757
3	26400001	26450000	527	-0.00410038	0.000986461
3	26980001	27030000	697	0.000540408	0.00064869
3	27020001	27070000	675	0.00205839	0.00111028
3	27120001	27170000	568	0.00431018	0.00181559
3	27360001	27410000	434	0.00284479	0.00233161
3	27380001	27430000	459	0.000860567	0.000882855
3	27800001	27850000	501	0.0156814	0.00125841
3	27840001	27890000	462	0.0171248	0.00168429
3	28280001	28330000	498	0.0140513	0.00124059
3	28560001	28610000	221	-0.000315188	0.00196246
3	29200001	29250000	304	0.00350347	0.00243135
3	29220001	29270000	303	0.0000121	0.00190655
3	29560001	29610000	197	0.000245141	0.0013146
3	29600001	29650000	429	-0.000443663	0.000940387
3	29780001	29830000	545	-0.0000245	0.000804392
3	30240001	30290000	333	-0.00577898	0.000291513
3	31240001	31290000	546	0.0112014	0.00208555
3	33060001	33110000	207	0.00154284	0.00124313
3	34040001	34090000	130	0.00328666	0.000230485
3	34300001	34350000	209	0.0114627	0.0007097
3	34320001	34370000	178	0.00791436	0.00150762
3	34360001	34410000	212	0.00414434	0.00019151
3	34680001	34730000	247	0.0129944	0.00162709
3	34780001	34830000	368	0.00881323	0.00105539
3	36880001	36930000	551	0.000907727	0.00199116
3	37240001	37290000	636	0.002106	0.00161636
3	37400001	37450000	504	-0.00184591	0.00192132
3	41120001	41170000	623	0.00752721	0.00157618
3	41600001	41650000	381	-0.000344017	0.000324895
3	42320001	42370000	363	0.00856231	0.00110073
3	42340001	42390000	364	0.00755085	0.00100921
3	42380001	42430000	285	0.00746401	0.000812361
3	43080001	43130000	362	0.00422492	0.00131423
3	43100001	43150000	368	0.00580456	0.00176132
3	43900001	43950000	722	0.0043676	0.00148639
3	44000001	44050000	534	0.00548181	0.00251988
3	44140001	44190000	550	0.00544376	0.00039216
3	45000001	45050000	307	0.00981021	0.000700474
3	45120001	45170000	307	0.00937248	0.000513397
3	45140001	45190000	278	0.00726463	0.00144802
3	45400001	45450000	285	0.00161914	0.00177836
3	45420001	45470000	333	0.00490051	0.00221422
3	45620001	45670000	643	0.00470091	0.00191082
3	49960001	50010000	200	-0.00271259	0.00122226
3	49980001	50030000	193	-0.00163399	0.00233887
3	50460001	50510000	399	-0.00120497	0.00189948
3	51260001	51310000	283	0.00427805	0.00108462
3	51740001	51790000	310	-0.00332696	0.000314849
3	52160001	52210000	470	-0.000923413	0.0019594
3	52460001	52510000	294	-0.00234734	0.00031365
3	52720001	52770000	550	0.00361756	0.00147568
3	52760001	52810000	610	0.00285279	0.00251616
3	52900001	52950000	393	-0.00644904	0.00132654
3	52920001	52970000	402	-0.00424719	0.00230085
3	53100001	53150000	494	0.00426882	0.00203771
3	53540001	53590000	451	0.00179005	0.000703799
3	53820001	53870000	428	-0.000513481	0.00188761
3	54840001	54890000	803	-0.00078961	0.00108797
3	54960001	55010000	481	0.00167055	0.00195427
3	55320001	55370000	386	0.00156999	0.00125828
3	55500001	55550000	574	-0.00567089	0.00239236
3	55860001	55910000	472	0.000329278	0.00128164
3	55920001	55970000	400	0.00194146	0.00151587
3	56240001	56290000	500	0.00748256	0.00194007
3	56260001	56310000	530	0.00257712	0.000492607
3	56420001	56470000	437	0.00170757	0.00149359
3	56980001	57030000	736	0.000342248	0.0021149
3	57020001	57070000	639	0.00163054	0.0000617
3	57080001	57130000	550	0.012981	0.00101269
3	57520001	57570000	569	-0.00526674	0.0000264
3	57780001	57830000	648	-0.000811731	0.00104999
3	58460001	58510000	535	0.00509077	0.000624823
3	58640001	58690000	498	0.00447431	0.00233577
3	59000001	59050000	494	0.0194319	0.000905786
3	59900001	59950000	280	0.0153759	0.00112293
3	60440001	60490000	409	0.00777354	0.00188483
3	60620001	60670000	565	0.00392084	0.0017877
3	61640001	61690000	551	-0.000777015	0.000613223
3	61920001	61970000	536	-0.00627352	0.00195867
3	64700001	64750000	511	0.00291549	0.000605217
3	64900001	64950000	552	0.00686876	0.00080738
3	65700001	65750000	428	0.0220205	0.00000317
3	65740001	65790000	477	0.0213709	0.00244832
3	66320001	66370000	361	0.00170627	0.00193963
3	66420001	66470000	602	0.000175159	0.00209455
3	66480001	66530000	493	-0.00259217	0.00164819
3	66840001	66890000	448	-0.00309147	0.00204178
3	67780001	67830000	475	0.000823858	0.00225285
3	67800001	67850000	455	-0.000320047	0.00119934
3	67880001	67930000	813	0.000551834	0.00190319
3	68000001	68050000	400	0.00088674	0.000482093
3	68020001	68070000	505	0.00068741	0.000548632
3	68460001	68510000	544	0.00535654	0.00131565
3	72320001	72370000	581	-0.000295357	0.00164637
3	73180001	73230000	435	0.004669	0.00149354
3	73540001	73590000	539	0.00879036	0.000851871
3	73640001	73690000	395	0.0062262	0.0000962
3	74140001	74190000	405	0.00612737	0.00214064
3	75060001	75110000	452	0.00554359	0.000288523
3	75880001	75930000	581	0.0241364	0.00165376
3	76440001	76490000	559	0.012827	0.00222585
3	77860001	77910000	350	0.00340473	0.00244711
3	80480001	80530000	159	-0.000642001	0.000417126
3	80520001	80570000	319	0.00171056	0.000357961
3	80560001	80610000	399	0.00174932	0.000612215
3	80580001	80630000	421	-0.000463886	0.00057687
3	82160001	82210000	584	-0.00119919	0.000756188
3	82240001	82290000	370	-0.00772626	0.00184473
3	82420001	82470000	427	-0.0019238	0.00096612
3	83000001	83050000	252	0.0018047	0.000028
3	83740001	83790000	498	-0.00424342	0.00220986
3	83900001	83950000	302	0.00493442	0.00248349
3	84260001	84310000	442	0.00790491	0.00227983
3	85260001	85310000	405	0.00303791	0.00155047
3	85300001	85350000	336	0.000351665	0.00043977
3	86020001	86070000	407	0.0249036	0.00161042
3	87160001	87210000	343	0.0018367	0.00199759
3	88500001	88550000	445	0.000638497	0.000256694
3	89880001	89930000	463	0.000340437	0.00244219
3	91560001	91610000	353	0.000470142	0.000845376
3	91580001	91630000	556	0.00346378	0.00170548
3	92820001	92870000	544	-0.00192178	0.00168325
3	94180001	94230000	297	0.00171396	0.00245691
3	94260001	94310000	308	0.00138023	0.00175998
3	94320001	94370000	372	-0.00197362	0.00118565
3	100600001	100650000	407	0.000125499	0.00164315
3	100860001	100910000	324	-0.000468136	0.000632546
3	101480001	101530000	473	-0.00328106	0.000463511
3	101540001	101590000	591	-0.0018967	0.00191817
3	101620001	101670000	287	0.000342933	0.00177135
3	103180001	103230000	448	0.00224418	0.000747164
3	103280001	103330000	465	-0.00192357	0.00163353
3	104120001	104170000	375	-0.000927135	0.00211649
3	104460001	104510000	447	-0.00357381	0.00171619
3	106660001	106710000	201	-0.00116491	0.000919269
3	108900001	108950000	336	0.00188454	0.00157352
3	108960001	109010000	445	-0.00194353	0.00128876
3	109420001	109470000	512	0.000516787	0.00126948
3	109520001	109570000	228	0.0014608	0.000469405
3	109580001	109630000	292	0.00656756	0.0018339
3	110460001	110510000	232	-0.00212075	0.00217256
3	110600001	110650000	449	0.00820439	0.000815766
3	110640001	110690000	393	0.00890466	0.000586341
3	111320001	111370000	473	0.00308276	0.00102441
3	112640001	112690000	730	0.0129529	0.0012865
3	119240001	119290000	821	-0.00146236	0.000851324
3	119260001	119310000	1087	-0.00388623	0.000758178
3	119560001	119610000	434	0.00194151	0.000383933
3	119580001	119630000	307	0.00406302	0.0000768
3	119740001	119790000	463	0.000128259	0.00201922
3	120000001	120050000	375	0.0037797	0.00231093
4	3000001	3050000	916	-0.00128438	0.00149791
4	4300001	4350000	566	0.00275201	0.000283409
4	4360001	4410000	826	0.00670594	0.00139423
4	4520001	4570000	881	-0.000757295	0.00181563
4	5280001	5330000	536	-0.000711316	0.00209795
4	5300001	5350000	504	-0.0013435	0.00123505
4	5360001	5410000	634	-0.00220386	0.0000725
4	6340001	6390000	832	-0.00294633	0.0014153
4	6380001	6430000	891	-0.00117473	0.000966469
4	6820001	6870000	192	0.00201802	0.000107938
4	7680001	7730000	895	0.00419026	0.000493745
4	8920001	8970000	455	0.00387903	0.000629071
4	12420001	12470000	351	0.00383616	0.00156444
4	12440001	12490000	274	0.00307125	0.00174035
4	12880001	12930000	507	0.000524835	0.00241342
4	12940001	12990000	417	-0.00222768	0.00135237
4	13360001	13410000	698	-0.000175824	0.000439487
4	13380001	13430000	567	0.00232141	0.00127577
4	13440001	13490000	743	0.00441155	0.00228299
4	13460001	13510000	810	-0.000276704	0.000219219
4	13620001	13670000	485	-0.000718067	0.00171478
4	13660001	13710000	521	0.00187019	0.00138056
4	16220001	16270000	502	0.00104067	0.00138089
4	16340001	16390000	905	0.0096147	0.00143238
4	17780001	17830000	714	-0.00318249	0.00183963
4	17800001	17850000	689	-0.00222272	0.00212736
4	17980001	18030000	625	-0.00200547	0.000156203
4	18000001	18050000	655	-0.00174586	0.00102839
4	18920001	18970000	570	0.000692612	0.00176363
4	19360001	19410000	580	0.00495116	0.0019145
4	19540001	19590000	544	0.0022494	0.00140336
4	19840001	19890000	551	-0.00038757	0.0000532
4	20760001	20810000	863	0.0000191	0.00186593
4	21320001	21370000	960	0.000181598	0.0017067
4	22420001	22470000	786	-0.000328176	0.000415148
4	22480001	22530000	707	0.00181303	0.0000309
4	23380001	23430000	772	-0.00208092	0.00132168
4	23480001	23530000	664	0.000362232	0.0000594
4	24060001	24110000	306	0.00378105	0.00000517
4	24380001	24430000	634	0.00539145	0.000480663
4	24560001	24610000	673	0.00181119	0.0000173
4	24900001	24950000	581	-0.00457924	0.00240844
4	25580001	25630000	633	0.00451006	0.00156594
4	25800001	25850000	554	0.0132073	0.00245724
4	25820001	25870000	514	0.0126166	0.00210507
4	26260001	26310000	671	-0.00166013	0.00215524
4	26280001	26330000	522	-0.00161824	0.00118972
4	27380001	27430000	345	0.00624827	0.0011113
4	27560001	27610000	388	0.00263301	0.000908049
4	27620001	27670000	621	0.00166818	0.00128199
4	27960001	28010000	642	0.000696206	0.00235065
4	28380001	28430000	578	0.0119957	0.000722159
4	28400001	28450000	467	0.0166271	0.000680994
4	28520001	28570000	489	0.000672983	0.0000374
4	28800001	28850000	448	-0.00276779	0.00177112
4	28920001	28970000	466	0.00818244	0.00249927
4	34300001	34350000	748	0.0000745	0.000381472
4	34600001	34650000	398	0.00662543	0.00116646
4	38660001	38710000	399	0.00983001	0.00116632
4	38900001	38950000	344	0.0206194	0.00180252
4	38940001	38990000	490	0.0301103	0.000844186
4	39360001	39410000	540	0.0122089	0.00151874
4	39680001	39730000	560	0.0197347	0.00101322
4	40000001	40050000	429	0.00818123	0.00108095
4	40040001	40090000	485	0.0126916	0.00195357
4	41520001	41570000	546	0.00270933	0.00120359
4	41920001	41970000	497	0.00338502	0.000533267
4	41940001	41990000	501	0.00372348	0.000665882
4	42200001	42250000	718	0.0028093	0.00228147
4	42220001	42270000	755	-0.00149676	0.000536813
4	42240001	42290000	663	-0.0008515	0.0011473
4	42260001	42310000	584	-0.00172364	0.00248092
4	43760001	43810000	364	0.00794156	0.000938493
4	43800001	43850000	262	0.0163855	0.00110638
4	44220001	44270000	496	-0.00133324	0.00235259
4	45000001	45050000	363	-0.00341096	0.00212584
4	45020001	45070000	415	-0.00325345	0.000471646
4	45440001	45490000	390	0.000434543	0.00198812
4	47980001	48030000	195	0.00393961	0.000868989
4	48200001	48250000	254	0.0081886	0.00114799
4	48240001	48290000	245	0.00261744	0.00101686
4	48660001	48710000	404	-0.0000844	0.00129172
4	49280001	49330000	501	-0.00702528	0.00121166
4	49300001	49350000	515	-0.00738824	0.000869669
4	50020001	50070000	522	-0.00148734	0.00218144
4	50080001	50130000	930	-0.00321659	0.000832554
4	50680001	50730000	508	0.0234988	0.00135792
4	50740001	50790000	501	0.008693	0.00102341
4	50940001	50990000	310	0.0345346	0.00185424
4	50980001	51030000	443	0.00617085	0.00166958
4	51220001	51270000	308	0.00111632	0.00223003
4	51640001	51690000	316	0.0108576	0.00145847
4	51700001	51750000	224	0.00927561	0.00117653
4	51800001	51850000	450	0.00841584	0.000989356
4	53120001	53170000	475	0.00640149	0.0016157
4	53220001	53270000	410	0.00223926	0.00122299
4	53280001	53330000	516	0.00734669	0.000982554
4	53340001	53390000	591	-0.000691661	0.00147558
4	53440001	53490000	436	0.00102938	0.00199366
4	54040001	54090000	118	0.0000228	0.00155057
4	54460001	54510000	400	-0.00129957	0.00218306
4	54540001	54590000	264	0.00328576	0.000557476
4	55020001	55070000	189	-0.00183783	0.00213565
4	58180001	58230000	576	0.00271743	0.000647918
4	59920001	59970000	226	0.000184762	0.00158093
4	60400001	60450000	435	0.00148107	0.000970105
4	60420001	60470000	454	0.00187813	0.00239288
4	60620001	60670000	591	0.00342946	0.000650097
4	61060001	61110000	402	0.000129198	0.00035873
4	61340001	61390000	384	0.00901741	0.00245943
4	61400001	61450000	528	0.00251559	0.0011807
4	61460001	61510000	471	0.00862823	0.000238977
4	61840001	61890000	358	0.00134957	0.00203338
4	61900001	61950000	558	-0.00234064	0.0021799
4	61920001	61970000	502	-0.00271946	0.000450053
4	62420001	62470000	663	-0.00169166	0.000652848
4	62460001	62510000	455	-0.000194775	0.00103795
4	62700001	62750000	314	0.0112283	0.00245324
4	62740001	62790000	359	-0.00318032	0.00224388
4	63120001	63170000	437	0.00209044	0.000621857
4	63940001	63990000	508	0.00312948	0.000548601
4	64120001	64170000	668	0.00190133	0.00165173
4	64320001	64370000	609	0.00661528	0.000154692
4	66540001	66590000	747	0.00437028	0.000703773
4	66660001	66710000	545	0.00467152	0.00187805
4	66780001	66830000	452	-0.00382709	0.000579827
4	67420001	67470000	287	0.00591463	0.000147994
4	69080001	69130000	205	0.000583959	0.0010881
4	69100001	69150000	220	-0.000609714	0.00138514
4	69400001	69450000	551	0.000310403	0.00188645
4	74820001	74870000	602	0.000912559	0.00111048
4	75220001	75270000	334	-0.000618806	0.00128121
4	77240001	77290000	392	0.00033016	0.00174342
4	77260001	77310000	423	-0.00118087	0.000507599
4	77740001	77790000	663	0.00503611	0.00251019
4	77760001	77810000	538	0.00313738	0.00228919
4	77840001	77890000	346	-0.000208529	0.0015165
4	77960001	78010000	423	0.00265818	0.00150825
4	78100001	78150000	350	0.00320096	0.0017557
4	78140001	78190000	390	-0.0031845	0.0010662
4	78160001	78210000	401	-0.000824203	0.00238245
4	78200001	78250000	399	0.00233438	0.00196097
4	80280001	80330000	382	-0.00656707	0.000660635
4	82000001	82050000	430	0.00743715	0.00106985
4	82100001	82150000	599	-0.00135449	0.00245695
4	82120001	82170000	633	-0.0024813	0.00190173
4	82140001	82190000	630	-0.00226564	0.00192655
4	82400001	82450000	486	-0.00634742	0.00178055
4	82460001	82510000	476	-0.00589259	0.0000106
4	83300001	83350000	449	0.00496891	0.00206825
4	83540001	83590000	636	0.00440909	0.000455468
4	83560001	83610000	667	0.00277161	0.00110655
4	83620001	83670000	563	-0.00290288	0.00110353
4	83640001	83690000	642	-0.00457615	0.000202152
4	84180001	84230000	414	0.0060315	0.00178546
4	84220001	84270000	588	0.00333223	0.00248583
4	84240001	84290000	620	0.0077807	0.00237797
4	85420001	85470000	209	0.0110187	0.00149446
4	85500001	85550000	578	0.00545852	0.00189463
4	86500001	86550000	445	0.00244103	0.00106368
4	86540001	86590000	562	0.00991114	0.0025227
4	86600001	86650000	377	0.0070309	0.00101616
4	86680001	86730000	402	0.0154868	0.0000494
4	87180001	87230000	515	0.00770822	0.00033706
4	87360001	87410000	532	0.00693978	0.000368072
4	87580001	87630000	552	0.00309405	0.00144606
4	87840001	87890000	329	0.0215128	0.000892435
4	87860001	87910000	410	0.0174342	0.00214233
4	87880001	87930000	449	0.0100771	0.000757052
4	88400001	88450000	429	0.00487379	0.00161726
4	88520001	88570000	694	0.0125161	0.00162303
4	89100001	89150000	644	-0.00489792	0.000998728
4	89440001	89490000	508	0.00219641	0.00112448
4	89540001	89590000	352	-0.00048771	0.0015498
4	89620001	89670000	425	0.0019332	0.00167643
4	90360001	90410000	803	-0.00388773	0.0000689
4	90440001	90490000	838	-0.00548522	0.00171354
4	90480001	90530000	644	0.0052241	0.00108456
4	93040001	93090000	333	0.0094293	0.00108419
4	93380001	93430000	418	0.00477531	0.00182914
4	93500001	93550000	274	0.00878216	0.0000658
4	94060001	94110000	242	-0.0036406	0.00211088
4	94200001	94250000	161	0.00313497	0.00214883
4	94440001	94490000	211	-0.00368213	0.000997418
4	96100001	96150000	709	0.00357843	0.0018184
4	96120001	96170000	642	-0.00360637	0.000224797
4	96140001	96190000	604	-0.00195605	0.0010298
4	97260001	97310000	443	-0.00127557	0.00206435
4	98220001	98270000	599	-0.00654688	0.00178427
4	98280001	98330000	443	-0.00894127	0.00176412
4	98340001	98390000	518	-0.00283433	0.0000495
4	98360001	98410000	537	-0.00210626	0.00105348
4	98400001	98450000	502	-0.00217825	0.00096871
4	98420001	98470000	632	0.000646193	0.000559659
4	98440001	98490000	596	0.00284751	0.00167316
4	100820001	100870000	553	0.00682607	0.00234264
4	100920001	100970000	564	-0.00115527	0.000584784
4	100960001	101010000	485	-0.00194737	0.00243453
4	101020001	101070000	578	-0.00329357	0.00101481
4	101240001	101290000	499	-0.000384027	0.00233656
4	101800001	101850000	437	-0.00460545	0.0000587
4	101840001	101890000	518	-0.00289485	0.000433912
4	101960001	102010000	525	-0.00515505	0.00209177
4	102260001	102310000	599	0.00597682	0.00153352
4	102320001	102370000	820	0.00257411	0.0000699
4	102380001	102430000	503	-0.00228816	0.000715324
4	102560001	102610000	580	0.00353026	0.00151364
4	104260001	104310000	714	-0.00195024	0.00166564
4	105580001	105630000	2837	0.000202453	0.0014225
4	105600001	105650000	2771	0.000517424	0.00213368
4	105920001	105970000	1346	0.00153011	0.00164948
4	106400001	106450000	660	0.00243499	0.00164024
4	106420001	106470000	623	-0.00239907	0.0013193
4	106540001	106590000	821	-0.00226564	0.0019603
4	106560001	106610000	834	-0.00341953	0.0020118
4	107160001	107210000	913	0.00438022	0.00197377
4	107420001	107470000	590	0.00500815	0.000755452
4	107580001	107630000	449	0.00163284	0.00111222
4	107740001	107790000	394	0.0043959	0.00219594
4	108820001	108870000	668	0.00159214	0.00235419
4	109260001	109310000	576	-0.000837729	0.00205756
4	110160001	110210000	638	0.00951751	0.000715437
4	113540001	113590000	437	0.00238489	0.000940865
4	113680001	113730000	418	-0.0031395	0.00000571
4	113700001	113750000	445	-0.00299385	0.000289166
4	114540001	114590000	410	0.00878811	0.000447805
4	114580001	114630000	339	0.00893634	0.0023031
4	115020001	115070000	317	0.0130215	0.00146901
4	115500001	115550000	748	0.00491703	0.00200208
4	115980001	116030000	826	0.0053622	0.000133949
4	116340001	116390000	706	0.00861172	0.000593813
4	117220001	117270000	322	0.00532567	0.00130968
4	117920001	117970000	500	0.00373805	0.000310837
4	117940001	117990000	553	0.00496016	0.00140892
4	118040001	118090000	557	0.00232113	0.0020481
4	118520001	118570000	304	0.00208492	0.000743345
4	118700001	118750000	646	0.00341577	0.000421525
4	118720001	118770000	627	0.00171585	0.00120082
4	118800001	118850000	598	0.00691348	0.000255957
5	140001	190000	272	0.0060753	0.000532286
5	1160001	1210000	602	0.000962714	0.000608064
5	1640001	1690000	653	0.0060272	0.0000054
5	1820001	1870000	716	0.00480031	0.000165366
5	1840001	1890000	700	0.00751725	0.00250068
5	1880001	1930000	647	0.00308712	0.000832363
5	2140001	2190000	549	-0.00663945	0.000268963
5	2220001	2270000	530	0.00156637	0.00124036
5	5300001	5350000	296	0.00484824	0.000650541
5	6200001	6250000	209	-0.00630537	0.00019935
5	6280001	6330000	418	0.0016833	0.000626486
5	6560001	6610000	560	-0.00101112	0.000347483
5	7780001	7830000	645	0.00464405	0.00184833
5	8000001	8050000	532	-0.00304514	0.000556616
5	8460001	8510000	386	0.0039561	0.000208298
5	8500001	8550000	408	0.0138943	0.000751774
5	8580001	8630000	640	-0.00624439	0.000832181
5	8940001	8990000	641	-0.00143269	0.000566741
5	9060001	9110000	511	-0.0105709	0.000469323
5	9080001	9130000	479	-0.0103848	0.00113658
5	9320001	9370000	195	0.0131173	0.000359359
5	9340001	9390000	217	0.0150822	0.00157754
5	9360001	9410000	209	0.0148937	0.00173502
5	9680001	9730000	645	-0.00325234	0.000988344
5	9700001	9750000	616	-0.00239393	0.00184888
5	9740001	9790000	560	-0.00333404	0.000876509
5	9760001	9810000	626	-0.00424982	0.000325862
5	9880001	9930000	658	0.00295864	0.00218076
5	9940001	9990000	587	0.000362192	0.000356609
5	10000001	10050000	558	0.00170283	0.000376661
5	10080001	10130000	758	-0.000245677	0.000223908
5	10100001	10150000	812	0.000647612	0.00022418
5	10760001	10810000	605	0.0132779	0.000376098
5	11240001	11290000	833	0.000801341	0.00227372
5	11860001	11910000	540	0.00156075	0.000480075
5	12020001	12070000	474	0.00293742	0.00178904
5	12120001	12170000	661	-0.00182411	0.000113173
5	12160001	12210000	530	-0.00371943	0.00239597
5	12180001	12230000	362	-0.00131006	0.00245496
5	12660001	12710000	376	0.00648401	0.00114782
5	13140001	13190000	658	-0.00143473	0.00227964
5	13160001	13210000	819	-0.00478148	0.000234791
5	13240001	13290000	652	-0.00160547	0.00172065
5	13300001	13350000	478	-0.00289192	0.00146711
5	13660001	13710000	268	-0.00555079	0.0000957
5	14380001	14430000	600	-0.00192016	0.00213184
5	14420001	14470000	620	-0.00476097	0.00108679
5	14440001	14490000	662	-0.00200277	0.00176464
5	14480001	14530000	424	0.00157181	0.000253463
5	14500001	14550000	193	-0.000814384	0.000228863
5	14640001	14690000	328	0.0075847	0.000749816
5	15000001	15050000	426	-0.00176179	0.00207961
5	15020001	15070000	327	-0.00589248	0.00185889
5	15100001	15150000	470	0.00715815	0.000732191
5	15180001	15230000	421	-0.00258407	0.00167711
5	15200001	15250000	437	-0.001923	0.00164338
5	15220001	15270000	426	0.00289174	0.000918323
5	15420001	15470000	453	-0.00020848	0.000766552
5	15540001	15590000	906	0.00505665	0.000781884
5	15600001	15650000	628	-0.00204524	0.000221194
5	16280001	16330000	663	0.00396694	0.000204495
5	18360001	18410000	314	0.00365965	0.00237868
5	18640001	18690000	268	0.00317282	0.000279568
5	18840001	18890000	267	-0.000186325	0.000480718
5	19200001	19250000	311	-0.00275811	0.000153425
5	19260001	19310000	339	-0.00458522	0.00247292
5	20380001	20430000	356	0.00662441	0.00192285
5	20400001	20450000	391	0.00201268	0.00108649
5	20420001	20470000	389	0.0039183	0.0000637
5	20540001	20590000	717	0.0113791	0.00232654
5	20560001	20610000	565	0.00910418	0.00117963
5	20860001	20910000	403	0.00308507	0.000688019
5	20880001	20930000	409	-0.000948205	0.00114387
5	21400001	21450000	398	0.00961997	0.00187268
5	21460001	21510000	455	0.00709522	0.000572618
5	21520001	21570000	483	0.00508993	0.00227655
5	21540001	21590000	614	0.00564999	0.00147521
5	21560001	21610000	557	0.0088843	0.00187633
5	21580001	21630000	532	0.00758981	0.00193574
5	21620001	21670000	631	0.00189181	0.000610745
5	22180001	22230000	537	0.00930109	0.000431575
5	22640001	22690000	493	0.0165493	0.00195932
5	22920001	22970000	731	0.0101351	0.00252713
5	23260001	23310000	561	0.0143543	0.000564083
5	23560001	23610000	284	-0.000345538	0.00210195
5	23840001	23890000	463	-0.00351754	0.000232592
5	23860001	23910000	504	-0.00331248	0.00228495
5	24520001	24570000	832	0.00177659	0.00239611
5	24680001	24730000	493	0.00732967	0.00193562
5	24820001	24870000	396	0.00428397	0.00199027
5	26220001	26270000	335	0.00127814	0.00194563
5	26360001	26410000	313	0.00197266	0.000796067
5	26980001	27030000	511	0.00359017	0.00177679
5	27060001	27110000	504	0.00727079	0.000338182
5	27200001	27250000	500	-0.00230382	0.00192108
5	27320001	27370000	301	-0.00393013	0.000538535
5	27500001	27550000	495	-0.00282254	0.000695727
5	27520001	27570000	591	-0.00391247	0.000808624
5	27760001	27810000	397	0.0173152	0.000780612
5	28580001	28630000	467	0.000672549	0.00208929
5	29600001	29650000	352	-0.000433564	0.00088699
5	29640001	29690000	238	0.00458891	0.00198246
5	30540001	30590000	262	-0.00236447	0.000964617
5	30660001	30710000	172	-0.00216981	0.000291867
5	30700001	30750000	163	-0.00433596	0.000922172
5	30720001	30770000	131	-0.000990046	0.0019
5	30760001	30810000	96	0.00198564	0.0000714
5	32360001	32410000	208	0.00382629	0.00168871
5	32460001	32510000	166	-0.00461046	0.00100547
5	32720001	32770000	564	-0.00763437	0.000656034
5	32760001	32810000	642	-0.00614869	0.00000533
5	32780001	32830000	595	-0.00549495	0.00025885
5	33040001	33090000	252	-0.00158299	0.000204257
5	35580001	35630000	228	0.00285687	0.00108287
5	36440001	36490000	186	0.0127145	0.00021414
5	36460001	36510000	171	0.00970345	0.000903081
5	37640001	37690000	366	0.0375375	0.00208998
5	37660001	37710000	317	0.0324627	0.00186358
5	39020001	39070000	403	0.00172637	0.00120912
5	39300001	39350000	386	-0.00405209	0.000134325
5	39720001	39770000	426	0.0422846	0.000515745
5	41180001	41230000	351	0.00822419	0.00208504
5	41200001	41250000	370	0.00575853	0.00159109
5	41220001	41270000	222	0.00173943	0.00115411
5	41300001	41350000	480	0.0030856	0.00131724
5	41340001	41390000	450	0.00484171	0.000450134
5	44340001	44390000	532	-0.000933233	0.00151926
5	45240001	45290000	349	0.00336114	0.00236909
5	45480001	45530000	520	-0.000774885	0.000798662
5	46340001	46390000	483	0.00439108	0.00213054
5	47000001	47050000	501	0.000031	0.000263205
5	47020001	47070000	452	0.0013512	0.0025189
5	49160001	49210000	396	0.00511841	0.0000286
5	52280001	52330000	527	0.00666108	0.00216061
5	54760001	54810000	369	-0.00211188	0.000746222
5	55180001	55230000	260	0.00280055	0.000901126
5	55380001	55430000	387	0.00186362	0.000220757
5	55420001	55470000	267	-0.000657059	0.0000024
5	55520001	55570000	518	0.00392619	0.00133593
5	56000001	56050000	235	-0.00240045	0.00104743
5	56040001	56090000	398	0.000713682	0.00158264
5	56540001	56590000	245	0.00276561	0.000562833
5	56600001	56650000	299	0.00285945	0.000580601
5	59440001	59490000	729	0.013205	0.00184771
5	59600001	59650000	624	-0.00778119	0.00186797
5	59620001	59670000	1001	-0.0062536	0.00187669
5	59720001	59770000	1138	-0.0083209	0.00140762
5	60420001	60470000	317	-0.00271518	0.00105794
5	61660001	61710000	252	0.00196155	0.00123283
5	61720001	61770000	536	0.00350567	0.00226701
5	61920001	61970000	364	0.00250894	0.00148148
5	61960001	62010000	372	-0.000123837	0.00129504
5	63520001	63570000	596	0.000488204	0.000704011
5	63640001	63690000	688	0.000934142	0.0000137
5	64400001	64450000	588	-0.00247113	0.00157165
5	64600001	64650000	506	0.00153877	0.00212857
5	64860001	64910000	597	0.00877086	0.00247563
5	64900001	64950000	599	0.00256753	0.00195735
5	64980001	65030000	319	0.00533229	0.000299444
5	65040001	65090000	248	0.00591982	0.00115617
5	65060001	65110000	249	0.004739	0.00208261
5	65100001	65150000	175	0.00364651	0.000839304
5	65220001	65270000	270	0.00362082	0.00188053
5	65660001	65710000	542	-0.0010032	0.00199493
5	65820001	65870000	447	0.00554113	0.00159181
5	66080001	66130000	348	-0.00382337	0.00165708
5	66280001	66330000	303	0.00818869	0.0022041
5	66340001	66390000	160	-0.00924227	0.00138762
5	66400001	66450000	160	-0.0104754	0.000510272
5	66840001	66890000	421	0.0012317	0.00148451
5	67860001	67910000	216	0.0014764	0.000536399
5	67980001	68030000	472	-0.00819626	0.000770541
5	68340001	68390000	608	0.0131772	0.000222763
5	70440001	70490000	202	-0.0032035	0.00242795
5	70840001	70890000	506	0.0169432	0.00112293
5	71040001	71090000	438	0.0089497	0.000539708
5	71260001	71310000	882	-0.00106159	0.00154214
5	71440001	71490000	284	0.00696657	0.000558361
5	71560001	71610000	298	0.00804868	0.00233019
5	71620001	71670000	289	0.00916449	0.00251255
5	71860001	71910000	386	0.00372173	0.00151317
5	72100001	72150000	644	0.00909638	0.00143994
5	72260001	72310000	591	0.0029312	0.00177838
5	73060001	73110000	433	0.0121281	0.00237661
5	73800001	73850000	673	0.00118778	0.00247209
5	74000001	74050000	421	0.00341407	0.000632349
5	74020001	74070000	415	0.00223963	0.000472642
5	74140001	74190000	414	0.00296823	0.000623586
5	74240001	74290000	1374	0.000352263	0.000632156
5	74260001	74310000	1888	-0.000797722	0.000207555
5	74600001	74650000	950	0.00561076	0.00217789
5	74620001	74670000	982	0.00242436	0.00069517
5	76620001	76670000	464	0.000516501	0.000374937
5	76700001	76750000	649	-0.000781911	0.00200545
5	77480001	77530000	242	0.00131279	0.00154975
5	77660001	77710000	547	0.00447974	0.00209538
5	78220001	78270000	658	0.00101635	0.00167691
5	78320001	78370000	315	0.00413952	0.00231864
5	78480001	78530000	416	0.00188798	0.000929654
5	78580001	78630000	230	-0.0013969	0.000775523
5	78600001	78650000	249	-0.00171363	0.000252346
5	78680001	78730000	480	0.0000636	0.00233544
5	78740001	78790000	339	-0.00429099	0.00186902
5	78840001	78890000	232	-0.00574486	0.000615774
5	79320001	79370000	889	0.00213232	0.00183704
5	79620001	79670000	432	0.00672196	0.000578604
5	79840001	79890000	183	0.0010019	0.000946864
5	79980001	80030000	489	0.00484604	0.00246201
5	80000001	80050000	399	-0.000927879	0.00128979
5	80140001	80190000	614	-0.00267837	0.00220368
5	80160001	80210000	561	-0.00643689	0.000650816
5	80200001	80250000	235	0.00162052	0.00236081
5	81160001	81210000	223	0.00300013	0.000304312
5	81400001	81450000	281	-0.00050828	0.000779876
5	82320001	82370000	404	0.00811523	0.00243242
5	82600001	82650000	362	-0.00275614	0.000403367
5	83000001	83050000	291	0.0029144	0.000582905
5	83020001	83070000	392	0.00632639	0.00161533
5	83160001	83210000	635	-0.00438071	0.00174698
5	83180001	83230000	570	-0.00141942	0.00212149
5	83360001	83410000	511	-0.00101713	0.00102466
5	83380001	83430000	474	0.00435489	0.000236557
5	83400001	83450000	497	0.010864	0.00152038
5	83480001	83530000	296	0.0029653	0.00166567
5	84120001	84170000	513	0.0105882	0.00130426
5	84540001	84590000	545	-0.00409032	0.000047
5	85400001	85450000	410	0.000364144	0.000552312
5	85420001	85470000	362	0.00225623	0.00214568
5	85440001	85490000	378	-0.0009921	0.00112523
5	85460001	85510000	481	0.000944629	0.00250039
5	85480001	85530000	467	0.00788082	0.00191086
5	87300001	87350000	518	0.00503727	0.00220386
5	87540001	87590000	402	0.00907768	0.00145586
5	90480001	90530000	268	0.00276419	0.00187932
5	91920001	91970000	399	-0.00262822	0.00141911
5	94020001	94070000	447	-0.0000702	0.000308104
5	94560001	94610000	632	0.014497	0.000951022
5	94580001	94630000	645	0.0121248	0.00108462
5	97360001	97410000	378	0.00327846	0.00222912
5	97680001	97730000	325	0.00573303	0.00138085
5	97720001	97770000	503	-0.00269608	0.001136
5	98240001	98290000	620	0.00503452	0.00237356
5	101340001	101390000	481	-0.00551568	0.000174841
5	102380001	102430000	1057	-0.0107325	0.00008
5	104700001	104750000	722	0.00231672	0.0010249
5	110140001	110190000	304	-0.00955185	0.000595745
5	111220001	111270000	230	0.00339729	0.000303723
5	111280001	111330000	463	0.00293179	0.000972562
5	116500001	116550000	542	0.0102376	0.00199986
5	116680001	116730000	999	0.0164366	0.000238447
5	116700001	116750000	914	0.0174637	0.00127788
5	117000001	117050000	1196	0.0144088	0.00165374
5	117020001	117070000	1139	0.00732546	0.00164404
6	460001	510000	575	0.00212269	0.00126095
6	1240001	1290000	372	-0.00199051	0.000939007
6	1360001	1410000	533	-0.0030717	0.0021528
6	1380001	1430000	505	-0.00337114	0.000139844
6	1680001	1730000	712	-0.00235603	0.000481295
6	1860001	1910000	335	-0.000512625	0.000753185
6	2320001	2370000	438	0.000618788	0.000053
6	2500001	2550000	405	-0.00177944	0.00170741
6	2520001	2570000	456	-0.000945442	0.00197809
6	2540001	2590000	412	-0.000846344	0.000615381
6	2720001	2770000	657	0.00111543	0.000923996
6	3000001	3050000	649	0.00310315	0.000140193
6	4100001	4150000	659	-0.00316978	0.00010106
6	4120001	4170000	578	-0.00152735	0.000416857
6	4660001	4710000	633	-0.00439707	0.00131321
6	4880001	4930000	826	-0.00153799	0.00126173
6	4900001	4950000	776	-0.00567098	0.000376394
6	4980001	5030000	735	-0.00172057	0.00182862
6	5000001	5050000	581	-0.0019224	0.00154306
6	5100001	5150000	542	0.000611363	0.000127092
6	5260001	5310000	380	-0.000302514	0.000524759
6	5420001	5470000	226	0.00140453	0.000353624
6	7560001	7610000	564	0.0051962	0.000978394
6	7880001	7930000	630	-0.00810765	0.00208689
6	8560001	8610000	565	0.00424928	0.00205367
6	8600001	8650000	526	-0.00540938	0.000194624
6	8620001	8670000	638	-0.00837302	0.000625241
6	8840001	8890000	610	0.00281666	0.000269237
6	9260001	9310000	946	-0.00165362	0.00132796
6	9480001	9530000	673	0.00265858	0.00186297
6	9660001	9710000	597	0.000802861	0.000497368
6	9840001	9890000	611	0.00611519	0.00228959
6	9880001	9930000	245	0.00193104	0.00250409
6	10100001	10150000	529	0.00106983	0.00246623
6	10720001	10770000	696	0.00244901	0.000664396
6	11020001	11070000	442	0.00236601	0.00214019
6	11580001	11630000	626	-0.00239976	0.000607721
6	11600001	11650000	630	-0.00348009	0.00157072
6	12260001	12310000	333	0.00682465	0.00196782
6	12780001	12830000	435	0.000730061	0.000244665
6	12820001	12870000	597	0.00157712	0.00222203
6	12900001	12950000	679	-0.00025668	0.000479579
6	13240001	13290000	594	0.00280617	0.00246202
6	13280001	13330000	563	0.00240589	0.00247763
6	13640001	13690000	378	0.0076024	0.00246398
6	14440001	14490000	302	-0.00308573	0.00175841
6	14840001	14890000	182	0.00843387	0.00103837
6	14860001	14910000	371	0.00291364	0.00234219
6	14960001	15010000	388	0.00204124	0.000536246
6	15040001	15090000	478	-0.00373675	0.000298828
6	15080001	15130000	409	0.0000367	0.00100607
6	15200001	15250000	242	-0.00271459	0.00112202
6	15840001	15890000	391	-0.0031301	0.000974093
6	15860001	15910000	406	-0.000613914	0.00120133
6	15920001	15970000	500	-0.000860427	0.00236797
6	16920001	16970000	481	0.0108359	0.000528901
6	16940001	16990000	489	0.0182523	0.000923486
6	17060001	17110000	173	0.00365005	0.00235509
6	17080001	17130000	121	0.000649331	0.00191189
6	18620001	18670000	356	0.00622997	0.00221773
6	18640001	18690000	458	0.0108531	0.00163052
6	19520001	19570000	720	0.00362053	0.000561874
6	19660001	19710000	716	0.00234335	0.000796028
6	19760001	19810000	434	0.0035053	0.00222028
6	19800001	19850000	467	0.00450644	0.00213425
6	19940001	19990000	516	0.00452341	0.00112644
6	20060001	20110000	345	-0.00215329	0.00213726
6	20160001	20210000	605	0.00425595	0.00209942
6	20320001	20370000	647	-0.00122173	0.000933505
6	20480001	20530000	476	0.00373036	0.00127481
6	20860001	20910000	155	0.00437999	0.00131613
6	21220001	21270000	456	-0.00341808	0.00177983
6	21240001	21290000	399	0.000677901	0.00163251
6	21260001	21310000	341	0.00891771	0.00238605
6	21740001	21790000	631	0.000355156	0.00148368
6	22260001	22310000	306	0.00936413	0.000286453
6	22280001	22330000	338	0.0112005	0.00192266
6	22380001	22430000	508	0.00740142	0.00148941
6	22480001	22530000	516	0.000633816	0.00103433
6	22840001	22890000	660	0.00270494	0.00158373
6	23800001	23850000	516	-0.00334659	0.00129435
6	23820001	23870000	518	-0.00446664	0.00210404
6	24060001	24110000	571	0.000827731	0.000184863
6	24520001	24570000	661	0.00153434	0.00143567
6	24540001	24590000	690	0.000100174	0.00122969
6	24780001	24830000	315	0.000761057	0.00179356
6	25240001	25290000	510	0.00453547	0.000810753
6	25440001	25490000	356	0.0139826	0.0021634
6	25460001	25510000	459	0.00923012	0.00219685
6	29560001	29610000	407	0.00416488	0.00190059
6	29580001	29630000	404	0.00152669	0.00186377
6	30100001	30150000	571	0.000127088	0.00210437
6	30420001	30470000	312	0.00368378	0.000898321
6	30800001	30850000	569	0.0109697	0.00241028
6	31300001	31350000	687	0.00084023	0.00124947
6	31460001	31510000	479	-0.000730811	0.000266337
6	31480001	31530000	448	0.00170001	0.00163513
6	31540001	31590000	549	-0.00272962	0.0000202
6	31900001	31950000	433	0.00196585	0.00208194
6	31920001	31970000	388	0.000712586	0.00161924
6	32120001	32170000	605	-0.000881662	0.000545323
6	32140001	32190000	557	0.00033759	0.00114886
6	32420001	32470000	496	-0.000227063	0.00184796
6	32440001	32490000	511	-0.00211066	0.000743945
6	32460001	32510000	473	-0.00318915	0.00159578
6	32500001	32550000	654	-0.00244789	0.00144354
6	34700001	34750000	395	0.00736465	0.000282618
6	34940001	34990000	403	-0.00140876	0.002349
6	36140001	36190000	420	0.000821802	0.00236506
6	36160001	36210000	301	0.00243183	0.00250466
6	36560001	36610000	436	0.00296074	0.00232785
6	38060001	38110000	322	0.00823647	0.0010112
6	38460001	38510000	161	0.0116023	0.00005
6	38600001	38650000	389	0.0160087	0.00214356
6	39680001	39730000	503	0.00328849	0.00167061
6	40160001	40210000	383	0.0107304	0.00150027
6	41220001	41270000	367	0.00144366	0.000321039
6	41880001	41930000	546	-0.00341095	0.00212019
6	42920001	42970000	652	-0.00592044	0.00125464
6	44140001	44190000	317	-0.000979065	0.0015506
6	45300001	45350000	480	-0.000460719	0.000454496
6	45340001	45390000	586	0.000191557	0.000853174
6	47220001	47270000	775	0.00432193	0.00167932
6	47460001	47510000	499	0.00207836	0.0000748
6	47520001	47570000	803	0.00912653	0.000281772
6	48480001	48530000	513	0.00464971	0.00191977
6	48540001	48590000	536	0.00261924	0.000641849
6	49400001	49450000	683	0.00553119	0.00179728
6	49460001	49510000	654	0.00789204	0.00206675
6	50320001	50370000	504	0.00306163	0.00132804
6	50380001	50430000	551	0.00689039	0.00206403
6	50420001	50470000	477	0.0131381	0.000444407
6	50920001	50970000	420	0.0114481	0.00149088
6	50940001	50990000	418	0.0111518	0.000784622
6	50960001	51010000	363	0.0118203	0.000315269
6	51180001	51230000	267	0.00466676	0.00164627
6	51220001	51270000	273	0.00617544	0.00182807
6	51240001	51290000	440	0.00910678	0.00248648
6	51260001	51310000	474	0.00876849	0.00193272
6	51760001	51810000	471	0.00208113	0.0000157
6	52040001	52090000	548	0.023995	0.00190179
6	52200001	52250000	691	0.000917574	0.000364892
6	52220001	52270000	625	0.00089974	0.000502497
6	53780001	53830000	653	0.00532051	0.000122813
6	53960001	54010000	740	0.00660636	0.00133956
6	54260001	54310000	468	0.00181878	0.000269505
6	54420001	54470000	605	-0.00200904	0.00138407
6	55300001	55350000	752	-0.00689738	0.00108032
6	55320001	55370000	794	-0.00748355	0.00245515
6	55380001	55430000	412	-0.00688746	0.00028066
6	55580001	55630000	407	-0.00390963	0.00239847
6	56540001	56590000	701	-0.00114829	0.00049084
6	56700001	56750000	662	0.000840155	0.00251739
6	56860001	56910000	441	0.0064872	0.00169575
6	56880001	56930000	548	0.00729868	0.00244848
6	56900001	56950000	554	0.00259928	0.00239481
6	57840001	57890000	273	-0.00029746	0.00234502
6	57900001	57950000	334	-0.000696799	0.000918163
6	57980001	58030000	440	-0.0000675	0.000220874
6	58060001	58110000	634	-0.00065225	0.000106656
6	58540001	58590000	362	0.00234802	0.00241267
6	58700001	58750000	182	-0.00027472	0.00139928
6	59040001	59090000	366	0.0013537	0.00132653
6	60000001	60050000	299	0.0119838	0.0000488
6	60040001	60090000	297	0.00891189	0.000503075
6	60200001	60250000	270	0.0119572	0.00233347
6	60240001	60290000	235	0.00475392	0.000304533
6	60260001	60310000	244	0.00576571	0.00100263
6	60280001	60330000	288	0.00809503	0.000115331
6	60800001	60850000	542	0.00977599	0.000461551
6	60820001	60870000	413	0.0107481	0.00185406
6	61820001	61870000	482	0.00973011	0.000982084
6	62280001	62330000	431	-0.0000971	0.00013428
6	62560001	62610000	560	0.00811734	0.00204234
6	62600001	62650000	604	0.00736858	0.000882867
6	63200001	63250000	521	0.0101865	0.000246957
6	63460001	63510000	512	0.0016007	0.00113523
6	63700001	63750000	513	-0.00339375	0.00072772
6	63880001	63930000	382	0.00400302	0.00212342
6	63920001	63970000	456	0.000496436	0.000610208
6	64480001	64530000	305	0.0143952	0.0016424
6	64560001	64610000	676	0.00594515	0.00154716
6	64580001	64630000	580	0.00139762	0.00131369
6	66080001	66130000	505	0.00696635	0.00140698
6	66120001	66170000	595	0.00419234	0.00240456
6	66220001	66270000	494	0.0165427	0.00228196
6	68540001	68590000	522	0.00494444	0.00241119
6	69160001	69210000	640	0.00120194	0.00170467
6	69280001	69330000	577	0.00258961	0.00091711
6	70180001	70230000	516	0.00467493	0.00245941
6	70380001	70430000	605	0.00346279	0.000596928
6	70400001	70450000	635	0.00675115	0.000549609
6	72760001	72810000	453	0.0184112	0.00193945
6	73000001	73050000	454	0.0165345	0.0012031
6	73140001	73190000	935	0.00514922	0.00105964
6	73160001	73210000	1003	-0.00378463	0.0010293
6	73180001	73230000	995	-0.00467037	0.00106128
6	74400001	74450000	610	0.0116159	0.000579119
6	74700001	74750000	413	-0.00416515	0.000994574
6	75040001	75090000	430	-0.00324876	0.000418024
6	75080001	75130000	421	0.00229303	0.00184865
6	77100001	77150000	505	0.00867767	0.0000744
6	77660001	77710000	525	0.00682916	0.00230178
6	78600001	78650000	646	0.00346118	0.000785526
6	78860001	78910000	319	-0.00140921	0.000852106
6	79020001	79070000	710	-0.00146025	0.00102348
6	79180001	79230000	625	0.00128887	0.00125184
6	79200001	79250000	630	0.00111239	0.0017082
6	79220001	79270000	606	0.00431901	0.000860705
6	79240001	79290000	525	0.00556679	0.000481165
6	79400001	79450000	819	0.00562357	0.00167312
6	79520001	79570000	663	0.00249998	0.00243533
6	80000001	80050000	417	-0.0012472	0.00102113
6	80100001	80150000	379	0.00811581	0.00144431
6	80180001	80230000	417	0.000447154	0.00038347
6	80240001	80290000	301	0.0015433	0.000205113
6	80280001	80330000	442	0.00625611	0.00207401
6	80920001	80970000	530	-0.00027381	0.000601173
6	80940001	80990000	581	0.00142052	0.001066
6	81260001	81310000	301	-0.00567988	0.00146008
6	81280001	81330000	332	-0.00450023	0.000115815
6	81720001	81770000	371	0.00166399	0.000805798
6	81740001	81790000	458	0.00401869	0.00186941
6	81960001	82010000	368	0.00434984	0.00237334
6	82860001	82910000	717	0.00934786	0.000593548
6	83920001	83970000	565	0.00635204	0.00230254
6	84000001	84050000	526	0.0134272	0.000487823
6	84040001	84090000	486	0.0130032	0.00208495
6	84400001	84450000	440	0.00789125	0.00229778
6	84600001	84650000	577	-0.00220665	0.000411817
6	84720001	84770000	526	0.00159632	0.00167536
6	85140001	85190000	602	0.00605101	0.00251589
6	88120001	88170000	415	0.0068474	0.00171709
6	89000001	89050000	418	0.00459917	0.00167322
6	89600001	89650000	396	-0.005092	0.00174416
6	89920001	89970000	626	0.00991933	0.00176266
6	90980001	91030000	448	-0.00247264	0.00208562
6	91440001	91490000	423	0.0106466	0.0012243
6	91640001	91690000	320	-0.00042963	0.00012762
6	91660001	91710000	331	-0.00227582	0.000585961
6	93240001	93290000	470	0.0021453	0.00251145
6	94720001	94770000	563	-0.00520839	0.00146633
6	94920001	94970000	650	0.0070641	0.00248888
6	95100001	95150000	648	0.000545886	0.000943166
6	97500001	97550000	517	0.00437577	0.00169613
6	97800001	97850000	266	0.0000906	0.000177258
6	97840001	97890000	257	0.00298784	0.000826742
6	97860001	97910000	344	0.00158396	0.000587651
6	99360001	99410000	476	0.00679671	0.000302791
6	99820001	99870000	576	-0.0033926	0.00102324
6	99980001	100030000	577	0.00853157	0.001868
6	101480001	101530000	255	0.00239366	0.000995435
6	102100001	102150000	321	-0.00253243	0.000343201
6	102340001	102390000	303	-0.00330628	0.00239507
6	102420001	102470000	584	0.0120675	0.00227474
6	102840001	102890000	650	0.0179642	0.00192219
6	102900001	102950000	332	0.0207917	0.00240073
6	104300001	104350000	521	0.00289785	0.00216662
6	104320001	104370000	578	0.00135366	0.0021741
6	106380001	106430000	562	-0.00331315	0.000530489
6	107180001	107230000	636	0.00071695	0.000703002
6	107380001	107430000	646	0.00117857	0.0000266
6	107520001	107570000	779	0.00570896	0.000107412
6	111880001	111930000	736	-0.000533367	0.000430621
6	112960001	113010000	709	0.000268389	0.00100749
6	113220001	113270000	885	0.00752639	0.00247213
6	113480001	113530000	520	0.00792174	0.000912419
6	114520001	114570000	911	-0.0030265	0.00191141
6	115320001	115370000	473	0.00953264	0.00191623
6	115800001	115850000	550	0.00691466	0.000442603
6	115820001	115870000	593	0.0122328	0.00156863
7	20001	70000	35	0.00422913	0.00224457
7	260001	310000	542	0.000309509	0.000410021
7	280001	330000	863	-0.00151332	0.000441346
7	340001	390000	332	-0.000618763	0.00201144
7	360001	410000	362	0.0000215	0.000127825
7	880001	930000	532	0.00134045	0.00149411
7	960001	1010000	603	-0.00474612	0.00247288
7	1380001	1430000	707	0.00163034	0.000839027
7	1760001	1810000	669	0.0015419	0.00211952
7	1780001	1830000	762	0.00133922	0.00183541
7	1880001	1930000	763	0.00492683	0.000535033
7	2080001	2130000	612	0.00527344	0.00133988
7	2160001	2210000	726	0.00594225	0.00174803
7	2520001	2570000	475	0.0129502	0.00220205
7	2540001	2590000	415	0.00622286	0.00160598
7	2660001	2710000	710	0.00231459	0.001943
7	3320001	3370000	663	0.020046	0.00109711
7	3580001	3630000	713	0.00537599	0.00131949
7	3600001	3650000	654	-0.00247561	0.00142962
7	7960001	8010000	295	0.00738342	0.00218478
7	7980001	8030000	254	0.000777042	0.000283823
7	10040001	10090000	730	-0.00693939	0.00221236
7	12980001	13030000	602	0.00578755	0.00206927
7	13020001	13070000	670	-0.0000359	0.00175682
7	13260001	13310000	644	0.00491081	0.00189844
7	15600001	15650000	466	0.00739346	0.00130905
7	15620001	15670000	435	0.010335	0.00240664
7	15700001	15750000	465	0.00869749	0.000539749
7	16060001	16110000	435	0.00448293	0.00211992
7	16500001	16550000	344	0.00124876	0.00219309
7	17560001	17610000	398	-0.0017011	0.000845348
7	18280001	18330000	304	0.00200083	0.00188787
7	18660001	18710000	188	0.00701441	0.00194074
7	18680001	18730000	203	0.00889283	0.00237593
7	19520001	19570000	287	0.00259495	0.00193526
7	19840001	19890000	211	-0.00039569	0.00229972
7	19980001	20030000	214	0.00978014	0.0013089
7	20520001	20570000	229	-0.000461828	0.00115597
7	20760001	20810000	344	-0.00299325	0.000346452
7	20780001	20830000	322	-0.00191421	0.00113842
7	20820001	20870000	412	0.0000725	0.00173438
7	20860001	20910000	244	-0.00585864	0.00146078
7	20980001	21030000	272	-0.00505739	0.00230894
7	21000001	21050000	265	-0.0047494	0.000690155
7	21040001	21090000	245	0.000593571	0.000201535
7	21540001	21590000	302	-0.00226266	0.00223673
7	22140001	22190000	335	-0.00253359	0.00250727
7	23580001	23630000	838	0.00597283	0.00192938
7	24360001	24410000	483	0.00564461	0.000456477
7	24380001	24430000	403	0.00843001	0.000682374
7	25040001	25090000	360	-0.00308713	0.0000354
7	25060001	25110000	358	0.00512521	0.00241005
7	25080001	25130000	319	0.00268638	0.00104112
7	25700001	25750000	455	-0.00388269	0.00132278
7	26040001	26090000	509	-0.00149829	0.00164728
7	28300001	28350000	710	-0.00908825	0.0015612
7	28440001	28490000	467	0.00448822	0.000664689
7	28680001	28730000	344	0.00508383	0.00189861
7	28880001	28930000	437	-0.00288909	0.00174314
7	29040001	29090000	379	0.00199128	0.000589998
7	29100001	29150000	296	0.00831727	0.00226912
7	29880001	29930000	810	0.0028279	0.00186164
7	30000001	30050000	439	0.0101881	0.0000823
7	30040001	30090000	525	0.00589975	0.000159234
7	30100001	30150000	444	0.00335995	0.00119965
7	30540001	30590000	389	-0.00206273	0.00166339
7	30560001	30610000	415	0.001614	0.000688865
7	30660001	30710000	474	0.00512805	0.00165293
7	30940001	30990000	480	-0.000417833	0.000673277
7	31400001	31450000	356	0.000242553	0.00125805
7	31460001	31510000	436	-0.00334812	0.000777225
7	31540001	31590000	456	-0.00281898	0.000991581
7	31620001	31670000	526	0.0000853	0.00126184
7	31820001	31870000	187	-0.00343736	0.00104766
7	32560001	32610000	724	-0.00132555	0.00137259
7	33260001	33310000	530	0.00303878	0.000452625
7	34100001	34150000	663	-0.000509768	0.000632941
7	34200001	34250000	563	-0.00009	0.000107765
7	34220001	34270000	555	0.00326073	0.00159013
7	34320001	34370000	425	0.00126722	0.000802465
7	35180001	35230000	433	-0.00310641	0.000367364
7	35200001	35250000	495	-0.000590349	0.00127374
7	35220001	35270000	530	0.000506408	0.000362199
7	35420001	35470000	410	0.00254682	0.0000888
7	36840001	36890000	560	-0.00337339	0.000578382
7	37880001	37930000	317	0.00164673	0.00203342
7	39260001	39310000	199	0.00443088	0.00234657
7	39280001	39330000	179	0.00193347	0.00240705
7	40020001	40070000	245	0.00289964	0.00079731
7	40420001	40470000	406	-0.00060702	0.000575769
7	40560001	40610000	397	-0.00742	0.000117976
7	40580001	40630000	397	-0.00684062	0.00122205
7	40780001	40830000	275	-0.00622908	0.00100365
7	40920001	40970000	729	-0.00656051	0.0000589
7	41200001	41250000	480	-0.0000879	0.00198563
7	41280001	41330000	507	-0.00477941	0.000135734
7	42120001	42170000	821	-0.0040581	0.00203103
7	42160001	42210000	682	-0.00463118	0.000164425
7	42840001	42890000	517	0.0014886	0.00222023
7	42900001	42950000	70	-0.00289152	0.000151952
7	43880001	43930000	127	-0.00520288	0.00126275
7	44140001	44190000	119	-0.00295005	0.00194091
7	44180001	44230000	183	-0.000454959	0.00138048
7	44200001	44250000	252	-0.00459176	0.00180807
7	44460001	44510000	154	-0.0050423	0.00221888
7	44480001	44530000	144	-0.00518003	0.00106578
7	44580001	44630000	237	0.00388573	0.00175217
7	44920001	44970000	626	0.00424935	0.000193606
7	44940001	44990000	687	0.00647683	0.00101125
7	45000001	45050000	537	0.0162352	0.00132716
7	45520001	45570000	678	0.000178746	0.00215658
7	45900001	45950000	192	-0.00428669	0.000921399
7	45960001	46010000	266	0.000770327	0.00234355
7	46260001	46310000	423	-0.00550497	0.00176578
7	46420001	46470000	303	-0.00202937	0.000657256
7	46460001	46510000	187	-0.00168378	0.00217179
7	46920001	46970000	467	-0.000175543	0.00083468
7	50340001	50390000	289	0.00203464	0.000221677
7	50380001	50430000	139	0.00370825	0.0012069
7	50560001	50610000	118	-0.000559208	0.000158122
7	50580001	50630000	142	0.00177459	0.0024948
7	51800001	51850000	379	0.00234467	0.00145912
7	54340001	54390000	187	-0.00619553	0.000622097
7	54780001	54830000	246	0.00319683	0.00213538
7	55040001	55090000	178	0.0247168	0.00176859
7	55160001	55210000	328	0.017087	0.00109571
7	55260001	55310000	274	0.00894163	0.00152436
7	55460001	55510000	329	0.0124634	0.00245727
7	55560001	55610000	325	-0.000341717	0.00233705
7	55800001	55850000	470	-0.00390377	0.00198036
7	55960001	56010000	654	0.00169931	0.0015509
7	56020001	56070000	405	0.00946712	0.00202712
7	56060001	56110000	386	0.000214655	0.000824892
7	56420001	56470000	488	0.0019839	0.000267925
7	56640001	56690000	367	-0.00285052	0.00172947
7	56780001	56830000	297	0.0085642	0.000425268
7	57800001	57850000	403	0.00551951	0.000932199
7	58520001	58570000	566	0.0106192	0.002139
7	58720001	58770000	291	0.00307943	0.00197145
7	59160001	59210000	410	-0.0024844	0.00197776
7	59740001	59790000	258	-0.00803188	0.00227127
7	59940001	59990000	575	0.000969363	0.000748104
7	59960001	60010000	481	0.00319913	0.00207116
7	60760001	60810000	282	0.00141409	0.00220667
7	61480001	61530000	296	0.00469938	0.000524948
7	61820001	61870000	386	0.00822088	0.00149803
7	62000001	62050000	302	0.00125485	0.000462388
7	62300001	62350000	375	0.00386857	0.00135176
7	62780001	62830000	208	0.00173589	0.00218127
7	63460001	63510000	452	0.00174391	0.0016264
7	63500001	63550000	390	0.00450857	0.00089567
7	63700001	63750000	337	0.00284653	0.00123251
7	65180001	65230000	425	-0.00229457	0.000290201
7	65820001	65870000	240	0.00139295	0.00172147
7	65840001	65890000	163	0.00447865	0.000674429
7	66340001	66390000	429	0.00482315	0.00119652
7	66680001	66730000	552	-0.00393999	0.0000126
7	67040001	67090000	500	-0.00354051	0.00167785
7	67060001	67110000	435	-0.00507059	0.00151198
7	67520001	67570000	589	0.00987905	0.00166744
7	68580001	68630000	191	0.00688882	0.00109642
7	68760001	68810000	501	0.00503539	0.0000853
7	68840001	68890000	473	-0.00209071	0.00125447
7	69120001	69170000	304	0.00481647	0.00201668
7	69340001	69390000	283	-0.00243482	0.00252017
7	69540001	69590000	340	0.00116694	0.000387798
7	69560001	69610000	286	0.00308755	0.000533499
7	69580001	69630000	243	0.00538124	0.00236472
7	69760001	69810000	172	0.00446268	0.00143799
7	69900001	69950000	384	0.00256298	0.00149776
7	70420001	70470000	227	-0.00176469	0.00184561
7	70720001	70770000	341	0.00493323	0.0022993
7	71680001	71730000	385	0.00579134	0.000428055
7	71980001	72030000	342	0.0117416	0.000322313
7	73780001	73830000	449	0.00594855	0.000397292
7	73960001	74010000	649	0.000629742	0.000229837
7	73980001	74030000	498	0.00368492	0.000293151
7	74500001	74550000	515	0.00179965	0.00123656
7	75480001	75530000	573	-0.00111153	0.00171755
7	75500001	75550000	631	-0.00426679	0.00104508
7	76080001	76130000	275	0.0165558	0.0019829
7	76300001	76350000	597	0.000512631	0.00147606
7	76520001	76570000	659	-0.000756635	0.00176557
7	77300001	77350000	567	0.00849391	0.00141421
7	77320001	77370000	567	0.0108218	0.00158532
7	77400001	77450000	754	0.00590509	0.00213126
7	78820001	78870000	292	0.00155593	0.0024743
7	79240001	79290000	282	0.000841153	0.000323806
7	79480001	79530000	298	-0.00270479	0.000830396
7	81240001	81290000	369	0.00139614	0.00169404
7	81260001	81310000	339	0.000323168	0.00190368
7	82300001	82350000	133	0.0040486	0.00019636
7	83260001	83310000	374	-0.000297682	0.00125363
7	83420001	83470000	292	0.00355221	0.00233077
7	83940001	83990000	558	0.0110506	0.00133854
7	84020001	84070000	531	0.00533526	0.00127907
7	84040001	84090000	558	0.00341153	0.00172097
7	84180001	84230000	545	0.00493822	0.00155003
7	84640001	84690000	355	0.000322896	0.00249876
7	85120001	85170000	469	-0.00497365	0.000158488
7	85220001	85270000	919	-0.000577139	0.000611192
7	85320001	85370000	766	0.000161911	0.00166046
7	85840001	85890000	459	-0.000314756	0.00249301
7	86120001	86170000	480	0.00011834	0.00113408
7	86380001	86430000	462	0.00239385	0.00133966
7	86480001	86530000	296	-0.0016465	0.000903974
7	86600001	86650000	584	-0.00171273	0.00136195
7	87080001	87130000	554	0.00639375	0.00063698
7	87120001	87170000	601	0.0112524	0.000249439
7	87140001	87190000	551	0.00506472	0.00006
7	87160001	87210000	537	0.0019797	0.00107699
7	87500001	87550000	494	0.0104108	0.00210842
7	87540001	87590000	433	0.00513329	0.000485736
7	87780001	87830000	388	0.00230786	0.00164281
7	88540001	88590000	322	-0.0000456	0.000872094
7	88920001	88970000	353	0.00278885	0.000668247
7	89240001	89290000	301	-0.00780524	0.00000661
7	90200001	90250000	405	-0.000019	0.0013173
7	90220001	90270000	430	0.00134591	0.00125913
7	90440001	90490000	544	0.00189481	0.00226476
7	90500001	90550000	307	-0.00273193	0.00151107
7	90640001	90690000	402	-0.00295582	0.0000263
7	91000001	91050000	468	0.00185879	0.000694012
7	91200001	91250000	640	0.00182095	0.00193091
7	92480001	92530000	349	0.000920152	0.000763428
7	95340001	95390000	265	-0.00230421	0.000479348
7	95540001	95590000	398	0.00773053	0.000755716
7	95560001	95610000	362	0.00537151	0.00191463
7	95760001	95810000	491	0.00147652	0.00209029
7	96240001	96290000	595	0.010985	0.000790048
7	96520001	96570000	441	0.00130571	0.000248855
7	96660001	96710000	715	0.00150224	0.00237091
7	96760001	96810000	749	0.00586999	0.00207609
7	96860001	96910000	571	0.0121102	0.000530793
7	97440001	97490000	607	0.00477341	0.000740817
7	97560001	97610000	541	0.00471836	0.000686007
7	97580001	97630000	527	0.00153778	0.00182589
7	98040001	98090000	299	0.000907699	0.00193334
7	98200001	98250000	377	-0.00390678	0.00110241
7	98220001	98270000	471	-0.00375945	0.00000718
7	98380001	98430000	681	0.000408025	0.000317336
7	99300001	99350000	691	-0.00643916	0.000593771
7	99320001	99370000	646	-0.0040522	0.00132024
7	99640001	99690000	830	0.00145109	0.00141987
7	99700001	99750000	711	0.00128357	0.00135937
7	101540001	101590000	823	0.00581733	0.00133012
7	104120001	104170000	852	0.00631891	0.000195585
7	104140001	104190000	775	0.00912111	0.000450768
7	106160001	106210000	557	0.0074464	0.00230949
7	110620001	110670000	762	0.000908991	0.000953479
8	600001	650000	670	0.00127997	0.000675549
8	1400001	1450000	450	0.00578682	0.00243195
8	2440001	2490000	687	-0.00430016	0.000379305
8	2480001	2530000	539	0.010863	0.00245135
8	2500001	2550000	472	0.0100678	0.00157689
8	2600001	2650000	485	-0.00312399	0.00221274
8	3000001	3050000	782	-0.00268675	0.000410692
8	4740001	4790000	479	0.001511	0.00176065
8	4900001	4950000	527	0.00954355	0.000217577
8	5160001	5210000	721	0.0195422	0.00121752
8	6400001	6450000	290	-0.000650147	0.000414947
8	7120001	7170000	429	-0.00400711	0.000992988
8	7280001	7330000	84	0.00337747	0.00133663
8	8300001	8350000	623	0.012624	0.000977854
8	8320001	8370000	586	0.0168211	0.00220347
8	8560001	8610000	356	-0.0075679	0.000366199
8	8580001	8630000	496	-0.00491669	0.001119
8	9740001	9790000	349	0.000456449	0.0023016
8	9760001	9810000	375	0.000895033	0.0000645
8	10600001	10650000	643	-0.00268831	0.0013754
8	12040001	12090000	522	0.00953726	0.00224332
8	12340001	12390000	445	0.00220305	0.00120531
8	12360001	12410000	429	0.00130323	0.000089
8	13900001	13950000	702	-0.00138766	0.000106195
8	14180001	14230000	667	0.000956375	0.000436772
8	14260001	14310000	521	0.00293631	0.00113971
8	14320001	14370000	779	0.00206406	0.00135667
8	14360001	14410000	682	0.00736	0.00176099
8	14460001	14510000	689	0.010811	0.00209638
8	14520001	14570000	621	0.00840257	0.000249659
8	14620001	14670000	677	0.00272185	0.00188908
8	14700001	14750000	827	0.00348467	0.00182502
8	14740001	14790000	666	-0.000353055	0.000352064
8	14800001	14850000	692	0.000719123	0.00051563
8	14980001	15030000	822	-0.00149686	0.00160034
8	15200001	15250000	852	-0.00178987	0.00152249
8	15220001	15270000	807	-0.00246345	0.00165057
8	15480001	15530000	794	-0.00371829	0.00145794
8	15700001	15750000	868	-0.00294994	0.000582034
8	15780001	15830000	627	-0.0000907	0.000526255
8	16040001	16090000	500	0.00475166	0.0019831
8	16760001	16810000	613	-0.00527509	0.000488734
8	19800001	19850000	715	0.000959913	0.00220049
8	23180001	23230000	347	0.00068661	0.00248961
8	27500001	27550000	318	0.00179809	0.00137026
8	27760001	27810000	290	0.0128898	0.000733233
8	27940001	27990000	551	0.000312485	0.00104768
8	28000001	28050000	775	0.00270676	0.00175313
8	28020001	28070000	529	0.00237594	0.00156749
8	28040001	28090000	554	0.0000206	0.00244412
8	28520001	28570000	364	0.000810132	0.000977554
8	28580001	28630000	548	0.0000425	0.0016214
8	28740001	28790000	329	-0.000858242	0.000186436
8	29640001	29690000	396	0.000954493	0.00191725
8	29980001	30030000	485	-0.0045302	0.000602718
8	30400001	30450000	360	0.00332856	0.000755752
8	30420001	30470000	357	0.00407104	0.00128208
8	30440001	30490000	444	0.0000118	0.000329876
8	31580001	31630000	556	0.00231732	0.00126967
8	32660001	32710000	471	-0.000842506	0.00213549
8	32740001	32790000	445	0.000210817	0.00232903
8	32760001	32810000	452	-0.00000413	0.000640421
8	32880001	32930000	465	-0.00346019	0.000166685
8	33480001	33530000	525	-0.000833566	0.000127419
8	37100001	37150000	335	0.016047	0.00151779
8	37280001	37330000	515	0.0147563	0.00138163
8	37300001	37350000	495	0.0150813	0.00223871
8	38540001	38590000	177	-0.000501974	0.00213527
8	39160001	39210000	172	-0.00423994	0.000674103
8	39360001	39410000	150	0.00187807	0.00202201
8	41700001	41750000	301	-0.00694489	0.00197397
8	42460001	42510000	365	0.00050934	0.00123146
8	42580001	42630000	511	-0.00197427	0.000350428
8	42900001	42950000	605	-0.00354465	0.00111088
8	42940001	42990000	629	-0.000376255	0.00168902
8	43380001	43430000	418	-0.00504567	0.000949483
8	43520001	43570000	654	-0.00669716	0.0000329
8	44340001	44390000	265	-0.00105322	0.00212951
8	45200001	45250000	545	-0.00391087	0.000352363
8	45220001	45270000	522	-0.00359104	0.0011502
8	46720001	46770000	426	-0.00052995	0.00211496
8	47080001	47130000	142	0.000711575	0.000864265
8	48220001	48270000	324	-0.00207094	0.00119865
8	50740001	50790000	433	0.00121885	0.000518611
8	50880001	50930000	379	-0.00000967	0.0000771
8	51340001	51390000	430	0.00482504	0.00202413
8	51360001	51410000	398	0.00107326	0.000223562
8	52540001	52590000	426	-0.00793736	0.000711486
8	52600001	52650000	278	-0.00226313	0.00241179
8	52620001	52670000	392	-0.00398396	0.000224773
8	52720001	52770000	423	0.00126139	0.00112343
8	53000001	53050000	525	0.0114724	0.000425193
8	53140001	53190000	496	0.00270455	0.00187571
8	53180001	53230000	510	0.0028135	0.00124545
8	53320001	53370000	460	0.00467092	0.00181916
8	54180001	54230000	369	0.00287524	0.00201023
8	54640001	54690000	530	-0.00220623	0.00102995
8	55980001	56030000	225	0.006558	0.00197852
8	60100001	60150000	458	0.000335134	0.000440432
8	60120001	60170000	505	0.000931975	0.000611641
8	60180001	60230000	634	0.000323789	0.00175882
8	61280001	61330000	116	0.00429531	0.000151489
8	61340001	61390000	202	0.00615921	0.00174089
8	61380001	61430000	250	0.0025749	0.0001
8	62880001	62930000	610	-0.000598478	0.0000161
8	64020001	64070000	595	0.00625384	0.00208936
8	64280001	64330000	479	-0.00793925	0.00172087
8	65400001	65450000	905	0.00464634	0.00173094
8	65440001	65490000	705	-0.0000565	0.0018817
8	67260001	67310000	507	-0.00149236	0.00144813
8	68000001	68050000	438	0.0043909	0.00101284
8	68200001	68250000	481	0.0014652	0.000703104
8	68380001	68430000	617	-0.0049736	0.000526035
8	68560001	68610000	372	0.000441022	0.000580548
8	68680001	68730000	540	-0.00347031	0.00186685
8	69000001	69050000	666	-0.00361706	0.000921469
8	69060001	69110000	469	0.00409486	0.00217553
8	69080001	69130000	489	0.00487651	0.000951835
8	71040001	71090000	373	-0.00851965	0.00102307
8	71380001	71430000	445	0.000439827	0.00211228
8	74220001	74270000	420	0.0168036	0.00136026
8	74300001	74350000	390	0.00832522	0.00109688
8	74340001	74390000	444	0.00915688	0.00242458
8	75640001	75690000	340	0.0235046	0.00223653
8	76420001	76470000	695	0.00783482	0.00136808
8	76440001	76490000	734	0.00721649	0.00137511
8	76760001	76810000	478	0.000861434	0.000216901
8	76780001	76830000	511	0.00241115	0.00119641
8	76840001	76890000	317	-0.00727798	0.00145212
8	77020001	77070000	233	-0.00762074	0.00164654
8	77300001	77350000	266	-0.00182026	0.0000936
8	78920001	78970000	275	-0.00385064	0.001142
8	79000001	79050000	279	0.000233422	0.00199119
8	79360001	79410000	265	0.000920331	0.000724741
8	80420001	80470000	519	-0.00751269	0.000517269
8	81180001	81230000	261	0.000425857	0.00114034
8	81200001	81250000	283	0.000421287	0.000553722
8	82080001	82130000	200	0.00842292	0.00137828
8	82360001	82410000	316	-0.0044203	0.00048754
8	82660001	82710000	512	0.00130575	0.0002958
8	82940001	82990000	509	0.00611878	0.00112483
8	83300001	83350000	396	0.00909415	0.00176626
8	83360001	83410000	521	0.00943292	0.000887271
8	83920001	83970000	291	0.00655113	0.000993418
8	83940001	83990000	360	0.00823279	0.00198564
8	84120001	84170000	216	0.000637357	0.00138098
8	84500001	84550000	297	0.00726661	0.00234857
8	84740001	84790000	302	0.00193698	0.00054076
8	84920001	84970000	292	-0.00184996	0.000872707
8	85020001	85070000	677	-0.00580358	0.00219315
8	85040001	85090000	688	-0.00694904	0.000289873
8	85800001	85850000	477	0.00297488	0.000697428
8	85840001	85890000	397	0.000426013	0.000932504
8	86920001	86970000	790	0.005767	0.00098286
8	87280001	87330000	800	0.000209496	0.00098133
8	87300001	87350000	844	-0.00103675	0.000762331
8	87460001	87510000	951	0.00124207	0.000305205
8	87480001	87530000	893	0.00137509	0.000740508
8	87660001	87710000	379	-0.00114444	0.0015592
8	87900001	87950000	486	-0.00407109	0.0000579
8	88160001	88210000	619	0.00119044	0.000640009
8	88300001	88350000	526	0.00328012	0.00248647
8	88440001	88490000	525	0.0037065	0.00247361
8	88460001	88510000	635	0.00227959	0.000228992
8	88860001	88910000	407	0.00932758	0.00177064
8	89100001	89150000	437	-0.00707801	0.00116935
8	89720001	89770000	442	0.00722235	0.00139497
8	89740001	89790000	392	0.00775892	0.00219265
8	89760001	89810000	354	0.00935842	0.00219044
8	89880001	89930000	350	0.00375946	0.000459305
[truncated: 3,253 more rows]
