# Supplementary material for: Genome-wide analysis reveals genomic diversity and signatures of selection in Qinchuan beef cattle
Source: BMC Genomics. 2024 Jun 5;25:558. doi: 10.1186/s12864-024-10482-0 (PMC11151602; doi:10.1186/s12864-024-10482-0)
Supplement: Supplementary file 10 — Supplementary Material 10 [file 12864_2024_10482_MOESM10_ESM.csv]

Table S7 TajimaD between QNC and QCC
CHROM	BIN_START	N_SNPS	TajimaD
1	0	13	0.637858
1	100000	449	0.605688
1	200000	1725	0.0650501
1	300000	1957	0.0809019
1	400000	2505	2.46181
1	500000	4138	1.10948
1	600000	2903	1.68923
1	700000	1058	1.45809
1	800000	1093	1.23052
1	900000	958	1.14326
1	1000000	1081	1.48836
1	1100000	1217	1.30977
1	1200000	940	1.36105
1	1300000	686	1.35318
1	1400000	484	1.50736
1	1500000	921	1.36253
1	1600000	1149	1.58608
1	1700000	980	1.44443
1	1800000	975	0.778604
1	1900000	511	0.98115
1	2000000	984	1.16818
1	2100000	677	1.30236
1	2200000	1175	1.63393
1	2300000	785	1.78109
1	2400000	921	0.890132
1	2500000	653	0.786389
1	2600000	706	0.127922
1	2700000	519	0.976208
1	2800000	232	-0.564477
1	2900000	460	-0.165732
1	3000000	767	0.7636
1	3100000	1445	1.11851
1	3200000	1095	1.18167
1	3300000	897	0.933505
1	3400000	1236	0.422255
1	3500000	945	1.23263
1	3600000	1178	0.830275
1	3700000	741	1.1296
1	3800000	954	1.48449
1	3900000	1090	1.74172
1	4000000	854	0.0712133
1	4100000	1127	0.39303
1	4200000	1026	0.358342
1	4300000	1051	0.661865
1	4400000	1249	1.10033
1	4500000	1214	-0.0746254
1	4600000	663	-0.823733
1	4700000	1071	-0.060609
1	4800000	1537	-0.626347
1	4900000	1176	-0.849699
1	5000000	1047	0.914518
1	5100000	622	-0.460833
1	5200000	786	-0.159915
1	5300000	1146	0.412807
1	5400000	1029	0.144391
1	5500000	1354	0.668389
1	5600000	1245	1.17105
1	5700000	1097	0.581278
1	5800000	1204	0.906799
1	5900000	1374	0.698254
1	6000000	1233	0.575148
1	6100000	1355	-0.294875
1	6200000	1552	0.409307
1	6300000	1781	0.506733
1	6400000	1393	-0.340119
1	6500000	1217	-0.444716
1	6600000	1405	0.111421
1	6700000	1263	-0.93239
1	6800000	719	-1.20275
1	6900000	1000	-0.750886
1	7000000	1102	0.215777
1	7100000	672	-1.13132
1	7200000	1031	1.85626
1	7300000	458	0.536924
1	7400000	1434	0.706749
1	7500000	1261	0.717372
1	7600000	1104	0.0446518
1	7700000	1052	-0.444487
1	7800000	982	-0.747948
1	7900000	754	-0.20363
1	8000000	866	0.885041
1	8100000	976	0.17076
1	8200000	924	0.735046
1	8300000	905	0.00148696
1	8400000	1059	-0.187638
1	8500000	970	-0.123232
1	8600000	1224	0.793754
1	8700000	1096	0.148188
1	8800000	1088	-0.162502
1	8900000	481	0.0791758
1	9000000	1122	0.972462
1	9100000	1113	-0.0141206
1	9200000	924	-0.0816437
1	9300000	942	-0.74419
1	9400000	1175	-0.845455
1	9500000	811	0.213439
1	9600000	1063	-0.244901
1	9700000	1048	0.261237
1	9800000	1260	0.479559
1	9900000	1201	0.0705454
1	10000000	1073	0.983187
1	10100000	1386	0.569555
1	10200000	1027	1.02252
1	10300000	1119	1.30808
1	10400000	1151	-0.455721
1	10500000	1609	0.896697
1	10600000	814	-0.73176
1	10700000	1106	0.265183
1	10800000	591	-0.905501
1	10900000	511	-1.14839
1	11000000	533	0.451105
1	11100000	472	-1.65579
1	11200000	598	0.108925
1	11300000	623	-1.35444
1	11400000	1186	-0.41552
1	11500000	1219	-0.989297
1	11600000	1052	-0.494739
1	11700000	1089	0.781226
1	11800000	952	0.430756
1	11900000	914	-1.41664
1	12000000	1361	-0.887268
1	12100000	1219	-0.946067
1	12200000	1054	-0.175095
1	12300000	1376	0.803166
1	12400000	1195	1.2216
1	12500000	1399	-0.369483
1	12600000	1150	-0.454507
1	12700000	643	-0.127515
1	12800000	1076	-0.855886
1	12900000	1228	-0.452554
1	13000000	1610	-0.302279
1	13100000	1066	0.640741
1	13200000	848	0.921805
1	13300000	1293	0.95147
1	13400000	1316	0.902528
1	13500000	1640	1.19887
1	13600000	1147	-0.87341
1	13700000	1162	0.358486
1	13800000	1054	-1.27248
1	13900000	1196	-1.40885
1	14000000	1130	0.160023
1	14100000	1136	-1.46473
1	14200000	1157	-0.709751
1	14300000	1679	1.96005
1	14400000	1441	0.673092
1	14500000	1502	0.688402
1	14600000	1734	-0.456413
1	14700000	1647	0.180966
1	14800000	1608	-0.318445
1	14900000	1356	-0.742091
1	15000000	1575	-0.630032
1	15100000	1218	-0.337195
1	15200000	1364	1.71744
1	15300000	1059	-0.169595
1	15400000	1423	0.141232
1	15500000	1289	1.70502
1	15600000	1349	0.557807
1	15700000	914	-0.0564608
1	15800000	876	-1.01007
1	15900000	758	0.440309
1	16000000	1073	0.295007
1	16100000	867	0.414023
1	16200000	910	-1.16419
1	16300000	1182	0.374139
1	16400000	1062	-0.411328
1	16500000	1234	0.160393
1	16600000	1402	0.113797
1	16700000	1028	-1.31633
1	16800000	1422	-0.731963
1	16900000	1301	-1.09615
1	17000000	1593	1.34528
1	17100000	1549	-0.441333
1	17200000	1415	-1.11467
1	17300000	1431	-0.88903
1	17400000	1217	0.964633
1	17500000	1731	1.05098
1	17600000	1167	-0.414719
1	17700000	1019	-0.665889
1	17800000	1019	-0.0826881
1	17900000	1102	0.0999729
1	18000000	1561	0.284643
1	18100000	1429	1.91509
1	18200000	1026	-0.13142
1	18300000	1179	0.920642
1	18400000	922	0.184039
1	18500000	1046	0.711019
1	18600000	955	0.605203
1	18700000	1149	0.929457
1	18800000	755	0.0214337
1	18900000	773	-0.436437
1	19000000	666	-0.26606
1	19100000	748	0.970913
1	19200000	789	1.4631
1	19300000	1217	1.63512
1	19400000	724	1.00131
1	19500000	1062	0.149972
1	19600000	848	-1.06372
1	19700000	574	-0.0738093
1	19800000	751	-1.47529
1	19900000	679	0.747056
1	20000000	788	0.981125
1	20100000	764	0.0287207
1	20200000	908	2.01471
1	20300000	802	0.499276
1	20400000	764	0.992409
1	20500000	890	1.62104
1	20600000	708	-0.208344
1	20700000	890	0.0229671
1	20800000	727	-0.241127
1	20900000	654	1.48283
1	21000000	681	1.42721
1	21100000	954	1.22313
1	21200000	638	1.51358
1	21300000	874	1.38779
1	21400000	1042	-0.615373
1	21500000	865	-0.388351
1	21600000	541	0.725868
1	21700000	1055	0.508408
1	21800000	1066	1.08876
1	21900000	758	0.0121299
1	22000000	637	-0.0080641
1	22100000	494	-0.215317
1	22200000	711	0.319996
1	22300000	1535	0.318595
1	22400000	1377	0.181089
1	22500000	931	1.03007
1	22600000	868	0.223598
1	22700000	978	-1.25712
1	22800000	973	-0.120609
1	22900000	1099	0.0741976
1	23000000	1214	0.975454
1	23100000	932	1.35242
1	23200000	616	1.54157
1	23300000	1362	0.0105578
1	23400000	1008	1.29053
1	23500000	1299	1.78617
1	23600000	1418	1.87415
1	23700000	1331	1.43545
1	23800000	910	1.25285
1	23900000	1058	1.28555
1	24000000	936	0.0627922
1	24100000	983	0.697268
1	24200000	1178	0.994439
1	24300000	1262	1.46947
1	24400000	1235	0.500036
1	24500000	1128	0.520507
1	24600000	1252	1.092
1	24700000	930	1.62354
1	24800000	868	1.32911
1	24900000	705	0.511081
1	25000000	753	0.925317
1	25100000	1229	1.17511
1	25200000	1035	1.5368
1	25300000	1007	0.807004
1	25400000	737	1.34044
1	25500000	1052	-0.0200138
1	25600000	963	-0.308387
1	25700000	1060	0.247615
1	25800000	1310	0.62051
1	25900000	1149	-0.581389
1	26000000	707	0.172179
1	26100000	486	0.0177815
1	26200000	521	0.161899
1	26300000	712	-0.0210488
1	26400000	476	-0.0460794
1	26500000	655	1.89847
1	26600000	906	1.92494
1	26700000	919	1.91476
1	26800000	856	1.54578
1	26900000	905	1.36049
1	27000000	1088	0.461787
1	27100000	804	0.516587
1	27200000	1015	0.79006
1	27300000	1358	1.4213
1	27400000	956	0.694591
1	27500000	1040	1.57998
1	27600000	813	0.447691
1	27700000	1152	1.75307
1	27800000	1293	2.01117
1	27900000	1383	1.0893
1	28000000	1004	1.88008
1	28100000	912	1.65655
1	28200000	1358	2.1439
1	28300000	1494	1.65263
1	28400000	948	0.907439
1	28500000	1019	0.531744
1	28600000	1345	-0.441965
1	28700000	1042	0.46081
1	28800000	1085	0.75448
1	28900000	1159	-1.42038
1	29000000	1057	-0.313382
1	29100000	902	-0.594765
1	29200000	1187	0.880134
1	29300000	915	0.0476051
1	29400000	952	-0.330201
1	29500000	940	0.195351
1	29600000	665	-1.58458
1	29700000	1224	0.503106
1	29800000	1023	0.558226
1	29900000	1207	0.79334
1	30000000	1085	-0.151452
1	30100000	825	-0.733758
1	30200000	1070	0.620496
1	30300000	1086	0.941499
1	30400000	772	-0.423345
1	30500000	1328	-1.87948
1	30600000	1177	-1.5944
1	30700000	1617	-0.213123
1	30800000	846	-1.18491
1	30900000	1267	-0.53449
1	31000000	1574	1.22847
1	31100000	1761	0.374585
1	31200000	1545	0.0934901
1	31300000	1243	0.240863
1	31400000	1669	-0.264824
1	31500000	1674	0.232411
1	31600000	921	-0.132257
1	31700000	777	0.428066
1	31800000	732	-0.558894
1	31900000	865	-1.05938
1	32000000	695	-0.224261
1	32100000	1138	0.439223
1	32200000	1341	1.67353
1	32300000	1284	-0.309511
1	32400000	1047	1.04864
1	32500000	834	-0.331101
1	32600000	1133	-0.483307
1	32700000	666	-0.712482
1	32800000	867	-0.662153
1	32900000	1230	-0.402098
1	33000000	1281	0.0608415
1	33100000	1069	0.198454
1	33200000	1068	1.00622
1	33300000	1239	0.819647
1	33400000	1516	1.00585
1	33500000	1365	2.06824
1	33600000	1278	1.24135
1	33700000	1318	0.250363
1	33800000	1024	1.19112
1	33900000	756	0.55961
1	34000000	1136	1.24561
1	34100000	850	0.214019
1	34200000	691	-0.031401
1	34300000	450	1.20373
1	34400000	1065	1.29012
1	34500000	966	1.36756
1	34600000	1021	1.78527
1	34700000	832	1.31995
1	34800000	1137	0.602445
1	34900000	962	1.44775
1	35000000	578	0.828542
1	35100000	678	2.0705
1	35200000	872	1.18013
1	35300000	940	1.51486
1	35400000	847	1.00924
1	35500000	1198	0.954232
1	35600000	1851	0.876942
1	35700000	1441	0.12113
1	35800000	1259	1.02535
1	35900000	1414	1.07271
1	36000000	640	-0.556253
1	36100000	670	-0.447721
1	36200000	1215	0.116851
1	36300000	1195	0.893268
1	36400000	1238	1.46219
1	36500000	831	-0.30193
1	36600000	878	1.17536
1	36700000	860	-0.186165
1	36800000	1139	0.975202
1	36900000	850	1.36637
1	37000000	1191	-0.238107
1	37100000	925	-0.828547
1	37200000	1038	0.32285
1	37300000	1091	0.310637
1	37400000	1115	0.488196
1	37500000	1119	0.533122
1	37600000	1196	-0.0880487
1	37700000	1362	0.555
1	37800000	1089	-0.305905
1	37900000	1489	0.649447
1	38000000	1080	0.69512
1	38100000	1006	-0.100912
1	38200000	1568	1.22463
1	38300000	1305	0.240641
1	38400000	1267	-0.222812
1	38500000	1294	0.0539419
1	38600000	1681	1.12237
1	38700000	1649	-0.559037
1	38800000	1033	-1.02255
1	38900000	831	-1.46024
1	39000000	1178	-1.12457
1	39100000	1243	-1.23023
1	39200000	1506	0.273267
1	39300000	1606	1.22663
1	39400000	1118	0.594494
1	39500000	1347	-0.0662562
1	39600000	1293	1.34692
1	39700000	1518	0.0995866
1	39800000	905	0.612449
1	39900000	1421	1.21909
1	40000000	1749	0.682815
1	40100000	1812	0.785521
1	40200000	1770	0.873085
1	40300000	1497	0.56336
1	40400000	1193	-0.320404
1	40500000	1150	1.06433
1	40600000	964	1.17627
1	40700000	960	0.357659
1	40800000	1128	0.12717
1	40900000	951	0.898771
1	41000000	608	-0.726906
1	41100000	770	-0.13805
1	41200000	1521	0.822931
1	41300000	1120	0.360112
1	41400000	1237	0.436892
1	41500000	1067	0.0691395
1	41600000	1211	-0.281545
1	41700000	1246	-1.29526
1	41800000	995	-0.244934
1	41900000	1055	0.106511
1	42000000	374	1.50419
1	42100000	552	1.17171
1	42200000	966	0.909063
1	42300000	1110	1.75845
1	42400000	1292	1.15072
1	42500000	1628	1.98243
1	42600000	1652	1.93194
1	42700000	823	0.0810851
1	42800000	771	1.02017
1	42900000	1387	0.721641
1	43000000	893	0.2384
1	43100000	919	0.207949
1	43200000	816	-0.0024569
1	43300000	837	-0.439372
1	43400000	806	-0.488481
1	43500000	1072	0.416037
1	43600000	1127	0.00785578
1	43700000	1268	1.08684
1	43800000	1319	1.08636
1	43900000	1033	0.192929
1	44000000	873	1.72047
1	44100000	495	2.07713
1	44200000	471	1.66063
1	44300000	519	1.20437
1	44400000	461	1.90155
1	44500000	698	1.04067
1	44600000	658	0.243702
1	44700000	569	1.17448
1	44800000	835	1.03401
1	44900000	1009	0.684363
1	45000000	812	1.56417
1	45100000	459	0.526979
1	45200000	894	1.80896
1	45300000	814	1.22366
1	45400000	1069	0.391768
1	45500000	1037	0.752038
1	45600000	709	0.0814873
1	45700000	625	-0.571075
1	45800000	678	-0.509458
1	45900000	476	-0.373117
1	46000000	365	0.562786
1	46100000	554	-0.0296212
1	46200000	725	0.0388782
1	46300000	741	0.0194527
1	46400000	1202	0.631366
1	46500000	631	0.502632
1	46600000	695	0.339412
1	46700000	1214	0.618311
1	46800000	945	2.69088
1	46900000	1384	2.02002
1	47000000	1084	1.31466
1	47100000	954	0.666438
1	47200000	1214	1.1244
1	47300000	1283	1.13892
1	47400000	995	0.527414
1	47500000	1476	1.05928
1	47600000	1566	1.50202
1	47700000	1352	1.4206
1	47800000	846	1.22403
1	47900000	1062	1.43265
1	48000000	1097	1.38132
1	48100000	1313	2.02016
1	48200000	1087	2.06673
1	48300000	1142	1.96313
1	48400000	1530	2.7861
1	48500000	1093	1.85579
1	48600000	1092	1.85919
1	48700000	1245	1.96967
1	48800000	1060	1.12386
1	48900000	1057	1.2898
1	49000000	831	0.826885
1	49100000	1077	0.908077
1	49200000	1308	1.61084
1	49300000	1003	2.34342
1	49400000	586	2.08753
1	49500000	1136	0.759431
1	49600000	1040	1.19678
1	49700000	886	1.94208
1	49800000	910	1.72885
1	49900000	701	1.29861
1	50000000	670	0.715859
1	50100000	717	2.02685
1	50200000	1085	1.87055
1	50300000	956	0.517129
1	50400000	866	0.33723
1	50500000	1158	1.21285
1	50600000	1202	1.43921
1	50700000	945	0.885005
1	50800000	1263	0.95171
1	50900000	961	0.19547
1	51000000	1343	0.843131
1	51100000	1487	0.328179
1	51200000	871	-0.242783
1	51300000	949	0.686457
1	51400000	835	1.11512
1	51500000	903	0.474274
1	51600000	1273	0.99546
1	51700000	1131	0.369855
1	51800000	1124	0.560822
1	51900000	1156	1.48153
1	52000000	579	1.58319
1	52100000	275	2.11307
1	52200000	410	1.58171
1	52300000	434	1.51562
1	52400000	598	2.10892
1	52500000	1032	1.93476
1	52600000	998	1.51916
1	52700000	604	1.46749
1	52800000	819	0.624128
1	52900000	862	1.25142
1	53000000	704	0.808147
1	53100000	696	0.821511
1	53200000	725	0.605548
1	53300000	539	-0.201576
1	53400000	575	0.0421
1	53500000	672	0.726895
1	53600000	1273	-0.126947
1	53700000	1071	0.127986
1	53800000	874	0.523763
1	53900000	1201	2.01199
1	54000000	944	1.078
1	54100000	1301	1.24909
1	54200000	1101	1.39339
1	54300000	1012	1.17404
1	54400000	1058	1.20261
1	54500000	1011	0.999056
1	54600000	860	0.867107
1	54700000	1032	1.19815
1	54800000	764	0.630551
1	54900000	999	0.683518
1	55000000	854	0.613433
1	55100000	833	0.828582
1	55200000	1072	0.170789
1	55300000	952	0.718912
1	55400000	1422	0.788365
1	55500000	1204	1.40841
1	55600000	1350	1.51294
1	55700000	1077	1.10854
1	55800000	842	0.604648
1	55900000	514	0.300164
1	56000000	1149	0.431529
1	56100000	1313	0.962804
1	56200000	1112	2.15079
1	56300000	1115	1.2052
1	56400000	1073	1.63678
1	56500000	1114	0.489454
1	56600000	582	-0.139227
1	56700000	937	1.52476
1	56800000	907	1.88126
1	56900000	968	1.6751
1	57000000	1094	2.23733
1	57100000	745	1.86516
1	57200000	844	1.70207
1	57300000	590	1.17537
1	57400000	732	0.990553
1	57500000	529	1.22944
1	57600000	757	0.308564
1	57700000	656	-0.0663051
1	57800000	1155	0.372315
1	57900000	810	-0.0773872
1	58000000	991	0.491238
1	58100000	932	0.983858
1	58200000	759	1.64754
1	58300000	549	1.04429
1	58400000	572	0.821193
1	58500000	692	1.12442
1	58600000	440	1.93887
1	58700000	581	1.60905
1	58800000	1063	1.56747
1	58900000	397	0.903689
1	59000000	504	1.00458
1	59100000	531	1.10701
1	59200000	525	1.26995
1	59300000	422	0.65888
1	59400000	590	0.28963
1	59500000	554	0.390504
1	59600000	554	1.19283
1	59700000	601	1.67146
1	59800000	405	1.06475
1	59900000	845	1.45198
1	60000000	910	0.521147
1	60100000	1037	0.20396
1	60200000	1139	0.707346
1	60300000	731	0.664409
1	60400000	943	0.762956
1	60500000	1205	0.940905
1	60600000	1000	1.30022
1	60700000	993	1.21533
1	60800000	743	0.8069
1	60900000	890	1.10728
1	61000000	649	0.981078
1	61100000	964	0.604041
1	61200000	1070	1.47669
1	61300000	830	1.44716
1	61400000	705	1.27676
1	61500000	924	1.27913
1	61600000	1191	0.476597
1	61700000	827	1.00032
1	61800000	532	-0.205518
1	61900000	756	1.70348
1	62000000	887	0.682159
1	62100000	810	-0.607069
1	62200000	775	1.02252
1	62300000	763	1.49896
1	62400000	1058	1.38885
1	62500000	988	0.957016
1	62600000	808	1.35205
1	62700000	853	0.996133
1	62800000	710	0.0801674
1	62900000	1078	0.387236
1	63000000	704	0.611762
1	63100000	830	0.291702
1	63200000	802	0.0850114
1	63300000	629	0.44805
1	63400000	942	1.14563
1	63500000	619	-0.575624
1	63600000	778	-0.30181
1	63700000	889	0.409699
1	63800000	1000	0.831987
1	63900000	755	0.536041
1	64000000	639	1.43282
1	64100000	611	1.58505
1	64200000	599	1.06923
1	64300000	402	0.316586
1	64400000	924	1.8699
1	64500000	653	-0.710251
1	64600000	459	-0.668026
1	64700000	251	0.696359
1	64800000	283	-0.0809448
1	64900000	466	-0.320151
1	65000000	557	-0.464898
1	65100000	374	-0.409498
1	65200000	524	-1.74021
1	65300000	654	0.816833
1	65400000	253	0.20792
1	65500000	723	0.288746
1	65600000	596	-0.827343
1	65700000	548	-1.30791
1	65800000	1006	2.81413
1	65900000	751	2.5542
1	66000000	684	2.39948
1	66100000	633	-1.12272
1	66200000	708	-0.860633
1	66300000	471	-1.3618
1	66400000	687	1.0554
1	66500000	552	-0.71411
1	66600000	711	0.535082
1	66700000	1243	-1.08235
1	66800000	777	-0.248508
1	66900000	862	-0.40777
1	67000000	630	-0.356026
1	67100000	1034	-0.449423
1	67200000	1045	-0.764957
1	67300000	1082	-0.722514
1	67400000	1043	-0.0306123
1	67500000	1336	0.906957
1	67600000	873	-0.253423
1	67700000	536	-0.485607
1	67800000	403	0.477381
1	67900000	480	0.750104
1	68000000	742	-0.120249
1	68100000	772	-0.366542
1	68200000	1080	0.807488
1	68300000	1107	0.708972
1	68400000	759	0.343149
1	68500000	785	-0.311231
1	68600000	986	0.957057
1	68700000	988	-0.259769
1	68800000	1249	1.30733
1	68900000	1050	-0.013057
1	69000000	930	1.35615
1	69100000	1356	0.764498
1	69200000	1125	0.257439
1	69300000	1217	0.641543
1	69400000	1124	-0.0164199
1	69500000	865	0.425555
1	69600000	502	1.08122
1	69700000	466	1.07428
1	69800000	416	1.00427
1	69900000	552	1.39721
1	70000000	634	0.692398
1	70100000	724	1.51821
1	70200000	576	0.943455
1	70300000	548	0.988288
1	70400000	905	1.93673
1	70500000	1131	2.38629
1	70600000	483	0.605039
1	70700000	485	0.472967
1	70800000	797	-0.511669
1	70900000	831	-0.46392
1	71000000	686	0.0574322
1	71100000	535	0.530959
1	71200000	635	0.12809
1	71300000	560	0.224177
1	71400000	808	-0.17754
1	71500000	294	-0.155761
1	71600000	266	0.0551757
1	71700000	327	0.00161316
1	71800000	644	0.274249
1	71900000	883	0.45077
1	72000000	904	0.9948
1	72100000	446	2.31837
1	72200000	524	1.24155
1	72300000	698	1.49094
1	72400000	935	1.81377
1	72500000	1015	0.913487
1	72600000	779	-0.164826
1	72700000	910	-1.056
1	72800000	818	-0.0427093
1	72900000	524	-1.02131
1	73000000	490	-0.177171
1	73100000	481	-0.18938
1	73200000	750	-0.135906
1	73300000	609	-0.566757
1	73400000	786	-0.585578
1	73500000	749	-1.01077
1	73600000	543	0.0567166
1	73700000	737	1.10479
1	73800000	709	1.62016
1	73900000	690	0.335491
1	74000000	697	0.628926
1	74100000	634	-0.618126
1	74200000	1173	0.351104
1	74300000	687	-0.295727
1	74400000	912	-0.336702
1	74500000	1049	1.25192
1	74600000	803	0.746013
1	74700000	933	-0.143525
1	74800000	781	-0.683539
1	74900000	790	-0.127794
1	75000000	577	-0.356279
1	75100000	990	-0.662385
1	75200000	794	-1.05444
1	75300000	1354	-0.353856
1	75400000	927	-0.0194953
1	75500000	1123	1.61233
1	75600000	1242	0.445485
1	75700000	913	0.816025
1	75800000	1058	1.42919
1	75900000	652	0.197441
1	76000000	813	1.00364
1	76100000	1232	-0.189728
1	76200000	1076	0.00334099
1	76300000	977	-0.991235
1	76400000	825	-0.576572
1	76500000	700	-0.163973
1	76600000	813	0.919003
1	76700000	597	-0.848525
1	76800000	1302	1.4081
1	76900000	1069	0.273401
1	77000000	1147	0.620278
1	77100000	709	0.580802
1	77200000	774	0.825442
1	77300000	741	1.25198
1	77400000	585	1.21607
1	77500000	543	1.50143
1	77600000	694	0.775416
1	77700000	628	1.58835
1	77800000	867	1.48194
1	77900000	598	0.922382
1	78000000	643	0.366681
1	78100000	671	-0.304265
1	78200000	651	-0.271914
1	78300000	485	-0.100327
1	78400000	599	-1.09145
1	78500000	819	-0.67432
1	78600000	598	-0.479812
1	78700000	807	-0.605547
1	78800000	444	0.403406
1	78900000	516	1.79171
1	79000000	455	0.589795
1	79100000	569	0.421817
1	79200000	835	1.02006
1	79300000	620	0.885586
1	79400000	550	0.986185
1	79500000	596	0.387933
1	79600000	842	0.5305
1	79700000	848	-0.490381
1	79800000	615	-0.800369
1	79900000	1145	0.0359862
1	80000000	902	-0.274392
1	80100000	739	0.320654
1	80200000	621	-0.648418
1	80300000	843	-0.0918919
1	80400000	805	0.0960623
1	80500000	1136	-0.338728
1	80600000	824	-0.0383208
1	80700000	859	-0.918561
1	80800000	560	0.244425
1	80900000	625	0.648493
1	81000000	565	-0.606915
1	81100000	454	-0.250181
1	81200000	369	-0.165243
1	81300000	548	1.06378
1	81400000	331	0.382447
1	81500000	368	-0.118827
1	81600000	619	1.20054
1	81700000	873	-0.0680983
1	81800000	758	-0.313765
1	81900000	837	0.511062
1	82000000	545	0.488287
1	82100000	701	0.728186
1	82200000	850	1.51566
1	82300000	764	1.60305
1	82400000	422	2.19384
1	82500000	648	1.53578
1	82600000	543	0.723508
1	82700000	489	1.34183
1	82800000	257	2.1931
1	82900000	192	2.56798
1	83000000	450	1.31032
1	83100000	544	1.28943
1	83200000	347	2.7696
1	83300000	399	2.58885
1	83400000	600	2.46344
1	83500000	653	1.20083
1	83600000	1065	1.54123
1	83700000	739	1.88387
1	83800000	524	0.526753
1	83900000	856	-0.590736
1	84000000	355	0.0957422
1	84100000	326	0.094964
1	84200000	620	1.16153
1	84300000	987	0.555222
1	84400000	795	0.303449
1	84500000	984	-0.210997
1	84600000	819	1.77094
1	84700000	675	1.37018
1	84800000	495	0.877276
1	84900000	866	1.50622
1	85000000	815	1.82123
1	85100000	708	-0.243692
1	85200000	447	-0.0804263
1	85300000	265	-0.245125
1	85400000	318	-0.967777
1	85500000	373	-0.385927
1	85600000	349	-0.293412
1	85700000	784	0.119149
1	85800000	974	-0.640494
1	85900000	817	-0.911194
1	86000000	621	-0.194157
1	86100000	469	0.1011
1	86200000	569	0.792394
1	86300000	597	-0.558288
1	86400000	280	0.457423
1	86500000	595	0.188274
1	86600000	626	0.196133
1	86700000	1085	-0.41634
1	86800000	913	1.67251
1	86900000	620	0.442289
1	87000000	536	-0.946042
1	87100000	708	0.20518
1	87200000	744	0.76082
1	87300000	921	0.701985
1	87400000	912	-0.334199
1	87500000	727	-0.402888
1	87600000	1038	-0.17426
1	87700000	1064	0.360157
1	87800000	978	-0.128375
1	87900000	723	0.261169
1	88000000	1040	1.4156
1	88100000	949	1.34768
1	88200000	785	1.24202
1	88300000	528	0.119792
1	88400000	1107	0.233536
1	88500000	778	0.0709428
1	88600000	520	0.595556
1	88700000	1056	0.966734
1	88800000	987	1.21936
1	88900000	933	1.29079
1	89000000	736	0.501173
1	89100000	760	-0.00755776
1	89200000	1018	-1.07822
1	89300000	1079	1.00902
1	89400000	948	-0.496764
1	89500000	962	0.862396
1	89600000	616	-0.330728
1	89700000	818	0.595069
1	89800000	811	0.113362
1	89900000	656	0.132058
1	90000000	665	-0.319399
1	90100000	654	0.67113
1	90200000	520	0.41534
1	90300000	948	-0.794493
1	90400000	667	-0.326797
1	90500000	874	0.180979
1	90600000	943	0.00830498
1	90700000	345	1.29089
1	90800000	432	-1.45845
1	90900000	863	-0.884922
1	91000000	997	1.27807
1	91100000	1074	-0.473109
1	91200000	702	0.362258
1	91300000	1005	1.63502
1	91400000	1113	-0.705859
1	91500000	1415	0.848992
1	91600000	1202	0.353347
1	91700000	1022	1.08135
1	91800000	978	2.0766
1	91900000	1083	0.433656
1	92000000	1328	-0.292871
1	92100000	1108	0.439708
1	92200000	1072	-0.987172
1	92300000	653	-0.656075
1	92400000	299	2.15244
1	92500000	379	1.74111
1	92600000	814	-1.9182
1	92700000	737	-1.54348
1	92800000	1061	-1.65936
1	92900000	669	-1.54291
1	93000000	956	0.29577
1	93100000	620	0.293578
1	93200000	843	-0.117849
1	93300000	920	-0.200472
1	93400000	1094	0.413414
1	93500000	1086	0.451667
1	93600000	1039	-0.183332
1	93700000	1261	0.23326
1	93800000	1174	0.96113
1	93900000	872	0.0290101
1	94000000	901	0.524347
1	94100000	1403	-0.150916
1	94200000	1240	-0.242724
1	94300000	1096	-0.818693
1	94400000	1169	-0.358755
1	94500000	1120	0.0213955
1	94600000	1178	0.0415276
1	94700000	1035	-1.09932
1	94800000	984	-0.740251
1	94900000	1202	-0.246799
1	95000000	1300	0.949146
1	95100000	760	0.652644
1	95200000	752	0.207377
1	95300000	504	0.490259
1	95400000	464	1.02632
1	95500000	439	0.748613
1	95600000	512	1.27149
1	95700000	617	1.33087
1	95800000	918	1.497
1	95900000	747	0.901038
1	96000000	886	1.21793
1	96100000	773	1.05794
1	96200000	740	2.15574
1	96300000	1233	2.12182
1	96400000	1052	0.531916
1	96500000	1019	0.0814045
1	96600000	1296	-0.29191
1	96700000	1092	0.687319
1	96800000	951	0.746625
1	96900000	896	-0.360662
1	97000000	628	0.95025
1	97100000	729	0.594226
1	97200000	534	0.680005
1	97300000	882	1.05834
1	97400000	747	0.362472
1	97500000	803	-0.647065
1	97600000	351	-0.141209
1	97700000	546	0.617619
1	97800000	882	1.2114
1	97900000	583	-0.280126
1	98000000	473	-0.290506
1	98100000	342	-0.618804
1	98200000	338	-0.635629
1	98300000	537	0.689942
1	98400000	576	0.974195
1	98500000	562	-0.178602
1	98600000	607	-0.40073
1	98700000	848	-0.294453
1	98800000	896	0.751106
1	98900000	949	0.432491
1	99000000	911	-0.0759079
1	99100000	1033	0.356401
1	99200000	961	0.783316
1	99300000	868	1.69467
1	99400000	733	1.22309
1	99500000	992	1.65835
1	99600000	791	0.0267262
1	99700000	462	-0.325137
1	99800000	664	-0.0756559
1	99900000	702	-0.396708
1	100000000	945	0.77562
1	100100000	770	-0.712295
1	100200000	815	-0.220677
1	100300000	806	0.437326
1	100400000	674	-1.91731
1	100500000	846	0.731888
1	100600000	1234	-0.206499
1	100700000	1078	-1.71707
1	100800000	1004	0.0454764
1	100900000	1037	0.691178
1	101000000	774	-0.0323433
1	101100000	1410	1.72362
1	101200000	1093	1.01885
1	101300000	979	-0.679691
1	101400000	705	0.701968
1	101500000	767	0.121785
1	101600000	649	0.792473
1	101700000	831	-1.07955
1	101800000	1084	0.0753375
1	101900000	1145	-0.391018
1	102000000	1099	-0.828482
1	102100000	605	-0.804762
1	102200000	788	1.25539
1	102300000	636	1.01517
1	102400000	918	-0.716399
1	102500000	725	0.657298
1	102600000	925	-0.0655172
1	102700000	1094	0.148808
1	102800000	1251	1.50309
1	102900000	824	2.08527
1	103000000	920	2.4575
1	103100000	1135	1.8441
1	103200000	1649	2.94353
1	103300000	606	2.28567
1	103400000	950	1.1627
1	103500000	819	1.31124
1	103600000	528	1.88173
1	103700000	786	1.1547
1	103800000	459	1.46921
1	103900000	647	1.77752
1	104000000	849	0.867191
1	104100000	1474	1.86152
1	104200000	583	0.775216
1	104300000	1211	0.64707
1	104400000	785	0.628054
1	104500000	1017	1.58593
1	104600000	1189	0.935837
1	104700000	740	1.13707
1	104800000	1220	1.94063
1	104900000	1249	2.51591
1	105000000	1330	0.523009
1	105100000	1286	0.47971
1	105200000	518	0.86347
1	105300000	617	0.747356
1	105400000	1135	0.0344207
1	105500000	802	1.16809
1	105600000	991	0.264458
1	105700000	755	0.269175
1	105800000	986	0.934626
1	105900000	805	0.342567
1	106000000	637	0.596985
1	106100000	918	0.084562
1	106200000	1222	-0.294069
1	106300000	990	1.25373
1	106400000	796	0.915521
1	106500000	611	0.475263
1	106600000	435	0.868257
1	106700000	547	0.512274
1	106800000	677	0.875606
1	106900000	290	0.720049
1	107000000	309	1.12409
1	107100000	166	1.52345
1	107200000	310	1.46052
1	107300000	760	1.7452
1	107400000	501	0.86171
1	107500000	907	1.71612
1	107600000	849	1.64012
1	107700000	729	1.66943
1	107800000	947	1.31162
1	107900000	786	1.96745
1	108000000	929	1.14179
1	108100000	592	1.1798
1	108200000	1162	0.921051
1	108300000	1165	1.54142
1	108400000	540	0.671338
1	108500000	1063	0.715865
1	108600000	789	1.39358
1	108700000	830	1.64901
1	108800000	919	1.26459
1	108900000	879	0.488003
1	109000000	719	0.00913324
1	109100000	498	0.541601
1	109200000	593	0.978757
1	109300000	491	0.407974
1	109400000	622	1.12612
1	109500000	569	1.64564
1	109600000	333	0.459204
1	109700000	282	0.0691994
1	109800000	620	0.797205
1	109900000	689	0.831274
1	110000000	446	0.877533
1	110100000	591	0.278074
1	110200000	864	0.50176
1	110300000	1053	-0.111578
1	110400000	732	-0.368117
1	110500000	521	0.961373
1	110600000	698	-0.444551
1	110700000	485	0.0856726
1	110800000	206	-1.35572
1	110900000	159	0.382213
1	111000000	418	0.657723
1	111100000	278	1.94763
1	111200000	669	0.221318
1	111300000	906	0.605205
1	111400000	977	-0.40953
1	111500000	1129	0.0280949
1	111600000	1175	-0.317819
1	111700000	918	0.753754
1	111800000	811	-0.450989
1	111900000	741	-0.693437
1	112000000	650	-0.734887
1	112100000	957	1.46325
1	112200000	1156	0.920241
1	112300000	1057	1.07632
1	112400000	970	0.778948
1	112500000	901	-0.147747
1	112600000	655	-0.0968887
1	112700000	752	-0.293386
1	112800000	855	0.139691
1	112900000	809	-1.79164
1	113000000	1102	0.301656
1	113100000	877	-0.204577
1	113200000	1193	0.761553
1	113300000	972	1.09451
1	113400000	1339	0.0933388
1	113500000	764	-0.562952
1	113600000	1154	0.140891
1	113700000	760	0.938987
1	113800000	1055	0.289693
1	113900000	1307	0.345779
1	114000000	783	1.49915
1	114100000	1253	1.5573
1	114200000	1411	0.781888
1	114300000	1100	-0.27214
1	114400000	1127	0.586902
1	114500000	725	0.248857
1	114600000	1213	0.447384
1	114700000	806	1.86327
1	114800000	611	1.43572
1	114900000	798	-0.339044
1	115000000	729	1.1176
1	115100000	553	-0.254095
1	115200000	840	0.471569
1	115300000	724	-0.461073
1	115400000	722	0.132451
1	115500000	833	1.14451
1	115600000	974	0.775836
1	115700000	1252	0.258645
1	115800000	1172	0.110695
1	115900000	682	-0.364091
1	116000000	747	-0.384642
1	116100000	935	0.889073
1	116200000	510	-0.403351
1	116300000	1061	0.903579
1	116400000	989	0.743039
1	116500000	1156	0.0325633
1	116600000	734	0.137837
1	116700000	990	-0.257369
1	116800000	932	0.262755
1	116900000	927	0.12225
1	117000000	765	-0.500259
1	117100000	900	0.618662
1	117200000	991	0.377038
1	117300000	657	-1.02515
1	117400000	1354	0.827397
1	117500000	797	0.680915
1	117600000	588	2.00949
1	117700000	700	0.670766
1	117800000	749	0.676878
1	117900000	850	0.787709
1	118000000	716	0.398525
1	118100000	939	0.722423
1	118200000	1028	1.42195
1	118300000	983	1.40515
1	118400000	1053	0.139912
1	118500000	711	-0.716944
1	118600000	911	0.478768
1	118700000	1094	1.36466
1	118800000	823	0.924632
1	118900000	1058	1.09645
1	119000000	840	0.351059
1	119100000	1169	0.388011
1	119200000	937	-0.59765
1	119300000	1009	0.50389
1	119400000	889	-0.390122
1	119500000	992	-0.289852
1	119600000	1005	-1.20282
1	119700000	1371	-0.904642
1	119800000	1306	0.17976
1	119900000	1756	-0.108195
1	120000000	1270	-0.188342
1	120100000	986	-0.376792
1	120200000	1136	0.761251
1	120300000	1091	0.469075
1	120400000	1412	0.76374
1	120500000	798	0.12985
1	120600000	727	-1.11346
1	120700000	797	-0.267116
1	120800000	638	1.53947
1	120900000	446	0.595004
1	121000000	956	0.452676
1	121100000	1256	-0.638441
1	121200000	1135	-0.655695
1	121300000	858	-0.329977
1	121400000	945	0.799782
1	121500000	948	-0.177567
1	121600000	753	1.05004
1	121700000	966	0.790974
1	121800000	1471	0.310666
1	121900000	1481	0.225048
1	122000000	1333	-0.842415
1	122100000	660	0.503434
1	122200000	758	0.694724
1	122300000	677	0.714801
1	122400000	730	2.12269
1	122500000	1204	1.27707
1	122600000	1146	0.507585
1	122700000	825	0.974765
1	122800000	1064	1.00243
1	122900000	1295	1.24439
1	123000000	1174	0.689731
1	123100000	1747	0.552633
1	123200000	865	1.70086
1	123300000	1335	0.642534
1	123400000	888	0.826898
1	123500000	657	1.07118
1	123600000	1173	0.794164
1	123700000	1353	1.55197
1	123800000	1186	0.666622
1	123900000	1243	0.518232
1	124000000	1252	1.57585
1	124100000	974	1.18906
1	124200000	1063	1.33982
1	124300000	1304	-0.118384
1	124400000	861	2.1526
1	124500000	771	0.00910232
1	124600000	928	0.580295
1	124700000	1154	1.23551
1	124800000	873	1.26712
1	124900000	994	1.90284
1	125000000	573	0.162141
1	125100000	696	1.43682
1	125200000	467	0.348869
1	125300000	796	0.405323
1	125400000	665	-0.963244
1	125500000	977	1.79997
1	125600000	896	1.77506
1	125700000	894	1.77247
1	125800000	830	1.68435
1	125900000	787	1.53366
1	126000000	558	-0.113748
1	126100000	959	0.980096
1	126200000	622	-0.806134
1	126300000	659	0.438396
1	126400000	988	0.338874
1	126500000	269	0.667354
1	126600000	275	0.0723425
1	126700000	384	0.271264
1	126800000	771	0.930465
1	126900000	561	-1.67406
1	127000000	813	-1.11011
1	127100000	913	0.259313
1	127200000	1114	1.17024
1	127300000	678	-0.800572
1	127400000	689	1.44657
1	127500000	769	1.16996
1	127600000	813	-0.724645
1	127700000	822	-0.618385
1	127800000	1156	0.841255
1	127900000	967	0.678737
1	128000000	887	1.03149
1	128100000	1545	1.32241
1	128200000	1160	0.488295
1	128300000	1316	1.45864
1	128400000	1091	0.918812
1	128500000	1286	0.0688503
1	128600000	1177	0.769471
1	128700000	1191	0.472967
1	128800000	1255	1.71515
1	128900000	972	1.22782
1	129000000	743	-0.829516
1	129100000	458	0.179018
1	129200000	776	0.386207
1	129300000	1139	0.984606
1	129400000	1073	1.80737
1	129500000	1067	1.23894
1	129600000	931	0.013616
1	129700000	760	-0.0305142
1	129800000	552	-0.821671
1	129900000	720	0.995446
1	130000000	823	1.51155
1	130100000	710	1.26261
1	130200000	508	2.06037
1	130300000	579	0.906124
1	130400000	816	1.58993
1	130500000	691	0.88287
1	130600000	850	0.848024
1	130700000	938	0.9967
1	130800000	428	1.60715
1	130900000	783	1.53909
1	131000000	1008	1.6546
1	131100000	1104	0.130609
1	131200000	403	1.13846
1	131300000	414	0.485486
1	131400000	775	0.125473
1	131500000	1063	1.17469
1	131600000	921	1.52802
1	131700000	754	2.17447
1	131800000	966	0.438168
1	131900000	608	1.34067
1	132000000	899	2.62552
1	132100000	1108	2.61046
1	132200000	208	0.987064
1	132300000	600	1.8948
1	132400000	341	1.71681
1	132500000	351	1.07148
1	132600000	297	1.12773
1	132700000	408	0.951552
1	132800000	353	0.590687
1	132900000	594	0.904979
1	133000000	520	-0.366816
1	133100000	540	-0.840093
1	133200000	689	0.109411
1	133300000	655	1.1073
1	133400000	1014	2.38197
1	133500000	567	0.521623
1	133600000	821	1.70207
1	133700000	997	0.564363
1	133800000	1003	0.984108
1	133900000	1038	1.46668
1	134000000	853	0.904834
1	134100000	702	1.62543
1	134200000	840	1.36503
1	134300000	1231	1.71945
1	134400000	1222	1.43478
1	134500000	952	1.98376
1	134600000	750	0.657584
1	134700000	674	0.164575
1	134800000	987	0.574679
1	134900000	834	0.269014
1	135000000	984	1.16323
1	135100000	619	1.45663
1	135200000	827	-0.168599
1	135300000	736	1.04196
1	135400000	1060	0.270417
1	135500000	976	1.08331
1	135600000	1398	1.53266
1	135700000	935	0.558606
1	135800000	1070	1.76432
1	135900000	1443	0.972899
1	136000000	1320	1.0818
1	136100000	1612	1.01179
1	136200000	844	1.02989
1	136300000	1191	1.4178
1	136400000	1136	0.615703
1	136500000	956	0.560859
1	136600000	1287	1.78526
1	136700000	1003	1.90643
1	136800000	631	1.39142
1	136900000	256	1.43708
1	137000000	1316	1.21678
1	137100000	1040	1.26882
1	137200000	1134	2.29663
1	137300000	1252	0.965899
1	137400000	1277	0.560409
1	137500000	595	0.939969
1	137600000	543	1.94872
1	137700000	1147	2.38897
1	137800000	873	1.81321
1	137900000	666	1.39014
1	138000000	1780	0.923638
1	138100000	1471	1.35129
1	138200000	1310	2.12025
1	138300000	1155	0.776719
1	138400000	845	0.207362
1	138500000	918	1.56076
1	138600000	783	1.30699
1	138700000	791	0.591008
1	138800000	1225	1.2176
1	138900000	1354	0.917048
1	139000000	1389	1.44773
1	139100000	1460	1.70349
1	139200000	664	1.89627
1	139300000	513	1.79437
1	139400000	717	2.03174
1	139500000	775	0.490271
1	139600000	855	0.655321
1	139700000	694	0.3954
1	139800000	1178	0.905906
1	139900000	1197	0.515796
1	140000000	1286	0.300012
1	140100000	1276	0.684096
1	140200000	1228	1.14924
1	140300000	1298	0.617562
1	140400000	1432	0.853988
1	140500000	1345	0.593287
1	140600000	1339	1.68589
1	140700000	1727	1.44247
1	140800000	1359	0.450926
1	140900000	846	1.20679
1	141000000	1465	0.136219
1	141100000	1170	-0.0460971
1	141200000	1294	-0.236954
1	141300000	998	-0.159049
1	141400000	994	-0.054547
1	141500000	1033	1.69036
1	141600000	996	2.05783
1	141700000	1187	1.22626
1	141800000	1379	0.88181
1	141900000	1218	0.720658
1	142000000	1043	0.979563
1	142100000	1059	0.632027
1	142200000	762	1.01718
1	142300000	1483	1.38303
1	142400000	1161	1.19128
1	142500000	1201	0.623905
1	142600000	1163	0.681705
1	142700000	995	-0.840962
1	142800000	1391	1.08719
1	142900000	1081	0.0477105
1	143000000	1190	-1.52282
1	143100000	798	0.250027
1	143200000	1003	0.213685
1	143300000	973	0.619859
1	143400000	935	1.25065
1	143500000	964	1.52228
1	143600000	1112	0.201205
1	143700000	727	1.17231
1	143800000	906	0.753666
1	143900000	1068	0.0476071
1	144000000	897	0.396964
1	144100000	737	-0.279236
1	144200000	820	0.38585
1	144300000	802	0.855887
1	144400000	1134	1.20354
1	144500000	1255	1.12844
1	144600000	901	-0.162492
1	144700000	607	0.115249
1	144800000	984	0.719701
1	144900000	974	0.370249
1	145000000	1071	-0.377498
1	145100000	893	-0.226598
1	145200000	866	-0.7903
1	145300000	828	0.621154
1	145400000	341	0.357751
1	145500000	1011	-0.0466893
1	145600000	961	0.166087
1	145700000	1085	0.556072
1	145800000	666	0.289741
1	145900000	505	0.676012
1	146000000	908	0.0766947
1	146100000	1043	1.49358
1	146200000	931	1.13694
1	146300000	1280	1.949
1	146400000	1195	0.761383
1	146500000	402	-0.377669
1	146600000	478	0.588364
1	146700000	284	0.238181
1	146800000	1076	0.634656
1	146900000	487	-0.19742
1	147000000	809	1.2728
1	147100000	722	0.89366
1	147200000	816	0.383163
1	147300000	962	0.994999
1	147400000	555	1.0582
1	147500000	813	1.60915
1	147600000	1012	1.73427
1	147700000	985	1.99002
1	147800000	1023	1.94071
1	147900000	1226	2.1244
1	148000000	980	2.12721
1	148100000	863	2.08694
1	148200000	931	1.49503
1	148300000	742	0.791856
1	148400000	861	1.09979
1	148500000	1240	0.921946
1	148600000	586	1.31067
1	148700000	1153	2.01676
1	148800000	1073	1.96883
1	148900000	1077	1.04523
1	149000000	706	0.0746606
1	149100000	824	0.0238744
1	149200000	1139	1.54592
1	149300000	724	1.49941
1	149400000	1349	1.0866
1	149500000	1045	0.179536
1	149600000	879	0.150669
1	149700000	1321	0.234012
1	149800000	1350	-0.165204
1	149900000	1533	0.701821
1	150000000	1197	-0.138496
1	150100000	1254	0.72221
1	150200000	1073	0.596551
1	150300000	1392	-0.274171
1	150400000	1423	0.449977
1	150500000	892	0.3536
1	150600000	867	0.538847
1	150700000	1442	0.580557
1	150800000	1400	0.297203
1	150900000	1274	0.824787
1	151000000	1057	0.454813
1	151100000	981	0.604714
1	151200000	760	-0.0506374
1	151300000	1598	0.245764
1	151400000	1116	0.767091
1	151500000	1064	0.0283147
1	151600000	1067	0.798004
1	151700000	1061	0.27505
1	151800000	1052	0.259916
1	151900000	821	1.13816
1	152000000	1095	0.647632
1	152100000	1042	0.577225
1	152200000	1819	0.600666
1	152300000	1265	0.798615
1	152400000	1244	1.67053
1	152500000	1174	1.56794
1	152600000	936	1.1508
1	152700000	516	1.03855
1	152800000	991	2.07686
1	152900000	776	1.75404
1	153000000	1468	1.91395
1	153100000	1461	1.49178
1	153200000	1591	1.58592
1	153300000	1362	0.561582
1	153400000	1245	1.32812
1	153500000	1485	1.73258
1	153600000	1486	1.54472
1	153700000	1215	0.979455
1	153800000	1056	1.22422
1	153900000	1141	0.538544
1	154000000	1263	0.355494
1	154100000	1084	-0.329008
1	154200000	868	-0.691001
1	154300000	789	0.356009
1	154400000	656	0.708743
1	154500000	914	1.04166
1	154600000	1028	0.381785
1	154700000	1275	-0.0399573
1	154800000	1527	0.437148
1	154900000	1095	1.29247
1	155000000	1073	0.173175
1	155100000	1285	0.197778
1	155200000	1380	1.15199
1	155300000	1124	1.52869
1	155400000	1013	1.37307
1	155500000	817	1.04169
1	155600000	1087	1.12453
1	155700000	822	0.778859
1	155800000	1068	0.72871
1	155900000	1108	1.15837
1	156000000	887	0.190067
1	156100000	1244	0.928655
1	156200000	1554	0.545216
1	156300000	1334	1.18494
1	156400000	1560	0.344571
1	156500000	1555	0.688218
1	156600000	1080	1.12386
1	156700000	823	0.161209
1	156800000	1494	1.1557
1	156900000	1319	1.22724
1	157000000	1350	0.590754
1	157100000	921	0.732536
1	157200000	641	0.242743
1	157300000	552	0.6179
1	157400000	635	1.63625
1	157500000	1229	2.11969
1	157600000	516	1.84674
1	157700000	373	0.539799
1	157800000	1158	0.16808
1	157900000	595	1.0142
1	158000000	141	0.780838
1	158100000	700	0.621072
1	158200000	548	-0.356026
1	158300000	484	0.705058
1	158400000	2158	0.259064
1	158500000	569	-0.204494
2	0	240	0.749641
2	100000	902	0.16661
2	200000	1391	0.00069629
2	300000	561	-0.549195
2	400000	617	0.615371
2	500000	643	0.710377
2	600000	916	1.23717
2	700000	1040	0.993984
2	800000	724	2.19101
2	900000	882	0.793113
2	1000000	810	1.41968
2	1100000	1116	1.19521
2	1200000	812	0.747483
2	1300000	733	0.613969
2	1400000	1143	0.899571
2	1500000	1026	0.559137
2	1600000	1079	1.02529
2	1700000	945	-0.031066
2	1800000	1116	1.01318
2	1900000	1068	1.56971
2	2000000	1101	0.436616
2	2100000	962	-0.287454
2	2200000	914	-0.0489628
2	2300000	1658	1.32344
2	2400000	1093	0.404776
2	2500000	1192	0.0566603
2	2600000	1249	0.472678
2	2700000	1297	1.37041
2	2800000	1196	1.39383
2	2900000	704	1.68395
2	3000000	1049	1.71955
2	3100000	936	1.68668
2	3200000	799	1.17056
2	3300000	1386	0.289882
2	3400000	1339	1.47433
2	3500000	1333	2.03108
2	3600000	1019	1.19732
2	3700000	1416	1.57716
2	3800000	1316	1.15726
2	3900000	1342	0.86953
2	4000000	1282	1.1984
2	4100000	1430	0.521282
2	4200000	1614	1.09864
2	4300000	1396	0.326701
2	4400000	817	0.892839
2	4500000	966	1.02919
2	4600000	750	1.64017
2	4700000	415	0.991601
2	4800000	809	1.43694
2	4900000	1225	1.97609
2	5000000	773	1.71806
2	5100000	550	1.43763
2	5200000	810	1.7491
2	5300000	1100	1.94115
2	5400000	1005	0.500802
2	5500000	1378	1.38448
2	5600000	522	1.94917
2	5700000	846	1.38391
2	5800000	1011	2.25724
2	5900000	966	0.662728
2	6000000	873	0.661248
2	6100000	1222	1.12653
2	6200000	1086	1.93859
2	6300000	1308	0.848171
2	6400000	1143	1.06395
2	6500000	965	0.397095
2	6600000	1247	0.864791
2	6700000	986	1.06609
2	6800000	1338	0.855427
2	6900000	1309	1.56452
2	7000000	1322	1.78551
2	7100000	1305	0.454884
2	7200000	1195	1.66709
2	7300000	1313	1.08027
2	7400000	1344	0.97459
2	7500000	1490	0.699993
2	7600000	1344	1.03789
2	7700000	1530	0.0150412
2	7800000	1193	-0.113064
2	7900000	812	0.08783
2	8000000	1057	0.756351
2	8100000	1588	0.839175
2	8200000	1281	0.566623
2	8300000	1451	0.204392
2	8400000	1511	0.827384
2	8500000	1727	0.426016
2	8600000	1485	0.307191
2	8700000	1416	0.731804
2	8800000	955	-0.0143027
2	8900000	750	0.68592
2	9000000	1071	0.525722
2	9100000	787	0.340778
2	9200000	916	1.25903
2	9300000	1092	0.709489
2	9400000	954	1.48754
2	9500000	1100	1.31458
2	9600000	749	0.912298
2	9700000	940	0.774957
2	9800000	1106	0.257733
2	9900000	1184	0.143487
2	10000000	1103	0.215634
2	10100000	1166	0.437688
2	10200000	1134	0.839578
2	10300000	1490	0.585531
2	10400000	1472	0.734194
2	10500000	1255	1.2698
2	10600000	1070	1.45668
2	10700000	1376	0.232304
2	10800000	1384	0.332853
2	10900000	1350	-0.579548
2	11000000	1153	-0.155815
2	11100000	1396	-0.123677
2	11200000	1410	-0.0324603
2	11300000	1323	1.10578
2	11400000	1249	0.83534
2	11500000	1112	0.90918
2	11600000	1140	0.894023
2	11700000	1239	0.718562
2	11800000	1269	0.895404
2	11900000	1437	0.561098
2	12000000	1981	0.0452503
2	12100000	1463	0.23634
2	12200000	1562	-0.378512
2	12300000	1198	0.522567
2	12400000	1787	0.187386
2	12500000	1289	-0.247882
2	12600000	1313	0.385811
2	12700000	1511	0.298735
2	12800000	1108	-0.239295
2	12900000	1058	0.137831
2	13000000	1315	1.81526
2	13100000	961	0.552874
2	13200000	1293	0.22039
2	13300000	1050	-0.44001
2	13400000	1304	0.321337
2	13500000	863	0.0333943
2	13600000	841	0.182445
2	13700000	1159	0.181811
2	13800000	1206	0.360869
2	13900000	1310	0.153376
2	14000000	941	-0.372634
2	14100000	1050	-0.0640103
2	14200000	886	0.201748
2	14300000	1012	1.43558
2	14400000	974	0.64188
2	14500000	714	0.902825
2	14600000	594	0.556029
2	14700000	575	0.414236
2	14800000	1101	1.24197
2	14900000	1045	1.56655
2	15000000	1098	0.551213
2	15100000	995	0.786314
2	15200000	1027	0.30424
2	15300000	1086	0.94359
2	15400000	953	0.849114
2	15500000	939	1.21045
2	15600000	954	0.379558
2	15700000	663	1.04375
2	15800000	835	1.09106
2	15900000	930	0.46685
2	16000000	1136	0.629777
2	16100000	882	-0.31562
2	16200000	1024	-0.599557
2	16300000	757	0.596319
2	16400000	1054	0.169363
2	16500000	903	0.737636
2	16600000	938	1.61133
2	16700000	1231	1.00274
2	16800000	930	0.22352
2	16900000	1021	0.631393
2	17000000	1110	0.239179
2	17100000	918	1.35454
2	17200000	747	1.58465
2	17300000	881	1.00571
2	17400000	947	0.951971
2	17500000	914	0.81156
2	17600000	925	1.53473
2	17700000	1204	1.67396
2	17800000	1364	0.724083
2	17900000	1012	0.668525
2	18000000	930	1.14831
2	18100000	708	0.719623
2	18200000	417	1.18158
2	18300000	758	0.916209
2	18400000	753	1.41093
2	18500000	1092	1.03056
2	18600000	1312	0.62814
2	18700000	1112	1.08394
2	18800000	1012	1.79093
2	18900000	1104	2.0375
2	19000000	1379	1.98555
2	19100000	875	1.06347
2	19200000	866	0.154599
2	19300000	584	0.192388
2	19400000	635	-0.175617
2	19500000	858	0.432149
2	19600000	688	0.0749876
2	19700000	590	-0.19759
2	19800000	510	0.816488
2	19900000	590	0.455806
2	20000000	679	0.596513
2	20100000	629	-0.801009
2	20200000	660	0.0810292
2	20300000	835	-0.0570717
2	20400000	950	0.859516
2	20500000	764	0.225252
2	20600000	695	0.729096
2	20700000	387	1.38006
2	20800000	300	2.22349
2	20900000	547	2.34936
2	21000000	410	1.14461
2	21100000	593	0.615706
2	21200000	729	0.789061
2	21300000	950	1.13668
2	21400000	953	0.431648
2	21500000	1012	0.471751
2	21600000	910	1.05785
2	21700000	462	-0.117339
2	21800000	930	0.785069
2	21900000	859	0.151869
2	22000000	707	0.0450472
2	22100000	1000	0.514078
2	22200000	943	1.16274
2	22300000	1112	0.753407
2	22400000	968	0.887067
2	22500000	1097	1.55695
2	22600000	920	1.53184
2	22700000	701	1.22043
2	22800000	492	0.895653
2	22900000	1066	0.111742
2	23000000	924	1.41479
2	23100000	1101	-0.223109
2	23200000	1228	0.318362
2	23300000	1166	-0.362977
2	23400000	1016	-0.226649
2	23500000	1043	0.252052
2	23600000	1239	0.809894
2	23700000	1079	0.143002
2	23800000	1154	0.678823
2	23900000	1265	0.0197117
2	24000000	821	-0.246668
2	24100000	969	-0.554744
2	24200000	1362	-0.292167
2	24300000	1249	0.0804056
2	24400000	846	0.397703
2	24500000	744	1.27907
2	24600000	676	-0.254438
2	24700000	707	-0.836276
2	24800000	954	0.146063
2	24900000	951	-0.236017
2	25000000	826	-0.350019
2	25100000	685	0.370844
2	25200000	742	-0.356612
2	25300000	696	-0.498578
2	25400000	764	-0.766737
2	25500000	1256	0.433259
2	25600000	1057	0.641223
2	25700000	865	1.00302
2	25800000	795	0.42256
2	25900000	1119	0.185385
2	26000000	1180	0.811575
2	26100000	1658	0.992081
2	26200000	1687	1.57263
2	26300000	984	1.4941
2	26400000	813	1.11205
2	26500000	445	0.628355
2	26600000	318	1.00068
2	26700000	849	1.36239
2	26800000	923	1.10268
2	26900000	1023	1.09192
2	27000000	1064	0.648802
2	27100000	999	0.241792
2	27200000	1274	1.19392
2	27300000	1211	0.667811
2	27400000	1163	0.0887282
2	27500000	725	-0.24624
2	27600000	1203	1.48514
2	27700000	1218	0.663216
2	27800000	985	-0.30173
2	27900000	907	0.255201
2	28000000	1091	0.819831
2	28100000	1039	0.311573
2	28200000	1080	1.16222
2	28300000	1133	0.70255
2	28400000	1151	0.0323854
2	28500000	871	-0.867418
2	28600000	977	-0.603095
2	28700000	934	0.0465207
2	28800000	1019	1.15453
2	28900000	972	1.72781
2	29000000	1159	0.927041
2	29100000	1235	0.871033
2	29200000	1443	1.17387
2	29300000	1129	0.76861
2	29400000	1083	0.611368
2	29500000	1102	-1.01066
2	29600000	1254	-0.449473
2	29700000	1066	-0.0991136
2	29800000	1184	0.710083
2	29900000	1188	0.79362
2	30000000	923	-0.871918
2	30100000	1093	-0.477101
2	30200000	1406	0.136556
2	30300000	1591	0.235655
2	30400000	1092	-0.41758
2	30500000	1047	-0.734953
2	30600000	1057	-0.487288
2	30700000	1058	-0.206031
2	30800000	1007	0.213525
2	30900000	860	1.34163
2	31000000	886	0.700643
2	31100000	967	0.265323
2	31200000	873	-0.0552682
2	31300000	858	-0.19843
2	31400000	941	-0.466602
2	31500000	969	-0.270731
2	31600000	1240	0.686623
2	31700000	877	-0.0249106
2	31800000	926	-0.293095
2	31900000	822	-0.481458
2	32000000	992	-0.0962699
2	32100000	673	-0.804198
2	32200000	789	1.1788
2	32300000	823	-0.79905
2	32400000	751	-0.753226
2	32500000	753	-0.413506
2	32600000	697	-0.946418
2	32700000	514	-0.903901
2	32800000	575	-1.2528
2	32900000	597	-0.706124
2	33000000	816	0.316257
2	33100000	938	1.17247
2	33200000	929	0.573009
2	33300000	937	0.438343
2	33400000	1086	0.297073
2	33500000	913	1.2077
2	33600000	862	0.71093
2	33700000	1228	0.970944
2	33800000	1187	1.23353
2	33900000	882	0.207892
2	34000000	894	-0.48942
2	34100000	740	-0.416198
2	34200000	440	0.36956
2	34300000	960	1.12441
2	34400000	724	-0.663467
2	34500000	916	0.771375
2	34600000	846	0.236247
2	34700000	735	-0.627546
2	34800000	863	0.168012
2	34900000	582	-1.22914
2	35000000	594	-0.164873
2	35100000	363	-0.851685
2	35200000	538	-0.771225
2	35300000	713	-1.2106
2	35400000	604	-1.17112
2	35500000	887	0.405825
2	35600000	595	-0.396151
2	35700000	739	-0.535433
2	35800000	724	0.0984023
2	35900000	551	-0.118148
2	36000000	572	-0.421778
2	36100000	982	-0.830093
2	36200000	759	0.0695597
2	36300000	963	0.640604
2	36400000	899	-0.630576
2	36500000	425	-1.24155
2	36600000	468	-0.974773
2	36700000	363	-0.679582
2	36800000	700	-1.40256
2	36900000	467	-0.851888
2	37000000	555	-1.21967
2	37100000	519	-0.857912
2	37200000	754	-0.0767487
2	37300000	852	0.0577889
2	37400000	782	-0.421175
2	37500000	754	-0.143764
2	37600000	682	-0.776658
2	37700000	430	0.277164
2	37800000	698	-1.1294
2	37900000	673	-0.857985
2	38000000	1129	-0.7581
2	38100000	705	-0.678898
2	38200000	1056	0.298847
2	38300000	713	1.28273
2	38400000	585	0.2667
2	38500000	600	-0.932233
2	38600000	1214	-1.13818
2	38700000	414	0.128283
2	38800000	591	-0.0952605
2	38900000	628	0.905858
2	39000000	803	1.13744
2	39100000	1055	-0.305815
2	39200000	887	-0.984292
2	39300000	948	0.247931
2	39400000	759	-1.38765
2	39500000	724	-0.405385
2	39600000	901	0.240358
2	39700000	765	-1.89024
2	39800000	715	-0.407003
2	39900000	862	-0.721695
2	40000000	756	-0.744977
2	40100000	1050	-0.386222
2	40200000	769	-0.862221
2	40300000	558	-0.994884
2	40400000	730	-0.653746
2	40500000	608	-1.01359
2	40600000	793	-0.306295
2	40700000	862	0.109281
2	40800000	1077	-0.583477
2	40900000	922	0.615189
2	41000000	749	-1.18035
2	41100000	908	-0.379691
[truncated: 22,898 more rows]
