# Supplementary material for: Genome-wide analysis reveals genomic diversity and signatures of selection in Qinchuan beef cattle
Source: BMC Genomics. 2024 Jun 5;25:558. doi: 10.1186/s12864-024-10482-0 (PMC11151602; doi:10.1186/s12864-024-10482-0)
Supplement: Supplementary file 11 — Supplementary Material 11 [file 12864_2024_10482_MOESM11_ESM.xlsx]

## Sheet: Sheet1
	Table S1 Sequencing quality control statistical results
Sample_breed	Sample_Name	Raw base(G)	Raw reads	Clean base(G)	Clean reads	Effective Rate(%)	Q20(%)	Q30(%)	GC(%)
QNC	QNC1	32.71	109026608	32.12	107156364	98.28	97.85	93.74	44.59
QNC	QNC2	42.99	143310887	42.21	140859697	98.29	97.79	93.58	44.35
QNC	QNC3	33.62	112082358	33.02	110157096	98.28	97.85	93.77	44.29
QNC	QNC4	30.94	103141135	30.38	101367345	98.28	97.88	93.79	43.92
QNC	QNC5	31.3	104347139	30.74	102570095	98.3	97.63	93.17	43.67
QNC	QNC6	36.4	121337317	35.74	119265777	98.29	97.79	93.59	44.28
QNC	QNC7	32.83	109435509	32.81	109435509	100	98.21	94.21	44.1
QNC	QNC8	32.77	109232509	32.16	107337409	98.27	97.84	93.79	43.75
QNC	QNC9	30.52	101733591	29.98	100047418	98.34	96.57	90.15	44.14
QNC	QNC10	33.34	111140873	33.32	111140873	100	98.4	94.82	43.77
QNC	QNC11	39.98	133279780	39.93	133279780	100	98.51	95.21	43.25
QNC	QNC12	29.05	96844583	28.53	95171323	98.27	97.87	93.85	44.23
QNC	QNC13	33.47	111564080	33.44	111564080	100	98.4	94.83	43.48
QNC	QNC14	31.75	105822246	31.7	105822246	100	98.55	95.31	43.68
QNC	QNC15	31.87	106241125	31.83	106241125	100	98.45	95	43.48
QNC	QNC16	39.95	133166515	39.21	130858702	98.27	97.9	93.92	43.88
QNC	QNC17	38.57	128577196	37.88	126379275	98.29	97.67	93.26	43.8
QNC	QNC18	29.59	98627159	29.06	96957609	98.31	97.83	93.71	44.05
QNC	QNC19	29.15	97178360	28.63	95512990	98.29	97.9	93.94	44.12
QNC	QNC20	30.35	101169869	30.31	101169869	100	98.41	94.9	43.44
QNC	QNC21	27.22	90747154	26.74	89212001	98.31	97.74	93.47	43.51
QCC	QCC1	35.87	119552710	34.78	116020335	97.05	98.74	95.83	44.06
QCC	QCC2	39.82	132726559	38.65	128912414	97.13	98.84	96.07	44.26
QCC	QCC3	32.39	107977348	31.45	104889409	97.14	98.93	96.32	44.26
QCC	QCC4	35.48	118261712	34.42	114816869	97.09	98.87	96.22	44.05
QCC	QCC5	34.44	114784923	33.41	111439334	97.09	98.82	96.06	43.99
QCC	QCC6	38.54	128469467	37.38	124695928	97.06	98.82	96.15	44.76
QCC	QCC7	37.25	124173590	36.16	120610191	97.13	98.81	95.96	44.07
QCC	QCC8	40.77	135897357	39.55	131914088	97.07	99	96.6	44.26
QCC	QCC9	35.71	119049980	34.64	115572804	97.08	98.95	96.43	44.07
QCC	QCC10	35.95	119827484	34.89	116374533	97.12	98.71	95.66	43.99
QCC	QCC11	37.08	123596904	35.97	119987259	97.08	98.73	95.79	44.21
QCC	QCC12	44.26	147546676	42.92	143181358	97.04	98.89	96.27	44.35
QCC	QCC13	29	96652805	28.21	94077568	97.34	98.93	96.31	44.44
QCC	QCC14	38.44	128120770	37.32	124505754	97.18	98.96	96.46	44.29
QCC	QCC15	30.44	101471889	29.54	98510879	97.08	98.77	95.82	43.68
QCC	QCC16	28.61	95352567	27.8	92733547	97.25	98.98	96.45	44.14
QCC	QCC17	33.41	111378010	32.5	108392837	97.32	98.39	95.06	44.13
QCC	QCC18	37.39	124627565	36.27	121003033	97.09	98.82	96.11	44.22
QCC	QCC19	38.53	128416677	37.35	124612134	97.04	98.55	95.29	44.13
QCC	QCC20	35.36	117868217	34.43	114855613	97.44	99.02	96.61	44.2
ZSC	ZSC1	30.6	101985578	30.57	101985578	100	97.96	93.4	43.56
ZSC	ZSC2	35.4	117985411	35.36	117985411	100	98.43	94.92	43.55
ZSC	ZSC3	30.67	102246293	30.65	102246293	100	98.61	95.45	43.82
ZSC	ZSC4	36.01	120029622	35.98	120029622	100	98.46	95.04	43.52
ZSC	ZSC5	40.99	136630902	39.75	132589069	97.04	98.72	95.76	43.89
ZSC	ZSC6	34.59	115285861	34.55	115285861	100	98.49	95.06	43.57
ZSC	ZSC7	36.41	121354158	36.38	121354158	100	98.47	95.09	43.23
ZSC	ZSC8	35	116673435	34.97	116673435	100	98.48	95.05	43.25
ZSC	ZSC9	32.9	109673057	32.87	109673057	100	98.37	94.72	43.41
ZSC	ZSC10	35.51	118364258	35.48	118364258	100	98.39	94.8	43.45
ZSC	ZSC11	39.45	131487927	38.26	127646733	97.08	98.79	96	43.97
ZSC	ZSC12	32.89	109618681	31.89	106376259	97.04	98.76	95.86	43.82
ZSC	ZSC13	25.75	85845664	25.26	84235570	98.12	97.37	92.4	43.19
ZSC	ZSC14	33.89	112980053	33.87	112980053	100	98.49	95.05	43.41
ZSC	ZSC15	36.58	121938443	36.56	121938443	100	98.43	94.89	43.72
ZSC	ZSC16	32.5	108334570	32.48	108334570	100	98.49	95.08	43.71
ZSC	ZSC17	37.66	125549836	37.64	125549836	100	98.43	94.93	43.69
ZSC	ZSC18	32.5	108341403	32.46	108341403	100	98.41	94.96	43.43
ZSC	ZSC19	34.67	115562853	34.63	115562853	100	98.44	94.92	43.62
Angus	Angus1	/	/	39.6	197770187	98.83	/	/	42.7
Angus	Angus2	/	/	42.8	214154322	98.87	/	/	42.3
Angus	Angus3	/	/	48.1	240469489	98.62	/	/	42.6
Angus	Angus4	/	/	51.3	256698454	99.22	/	/	43.3
Angus	Angus5	/	/	52.7	263683521	91.97	/	/	42.8
Angus	Angus6	/	/	30.2	151219511	92.79	/	/	40.8
Angus	Angus7	/	/	23.3	116315329	99.48	/	/	42.7
Angus	Angus8	/	/	24.3	121390240	97.68	/	/	39.2
Angus	Angus9	/	/	46.9	234500045	98.37	/	/	42.8
Angus	Angus10	/	/	51.2	256171657	98.69	/	/	42.3
Gelbvieh	Gelbvieh1	/	/	37.1	183678834	95.38	/	/	43.6
Gelbvieh	Gelbvieh2	/	/	38.9	192684686	95.19	/	/	42.8
Gelbvieh	Gelbvieh3	/	/	47.7	235942352	84.35	/	/	42.4
Gelbvieh	Gelbvieh4	/	/	44.4	222081633	96.1	/	/	40.1
Gelbvieh	Gelbvieh5	/	/	43.9	219645764	98.2	/	/	42.1
Gelbvieh	Gelbvieh6	/	/	45.5	227498190	98.9	/	/	42.1
Gelbvieh	Gelbvieh7	/	/	50.4	252075293	99.02	/	/	42.6
Gir	Gir1	/	/	26.7	133259142	97.98	/	/	41.3
Gir	Gir2	/	/	40.8	203861440	97.97	/	/	40.2
Gir	Gir3	/	/	32.1	160281641	98	/	/	40.5
Hanwoo	Hanwoo1	/	/	44	217926984	98.93	/	/	42.3
Hanwoo	Hanwoo2	/	/	42.9	212530861	99.09	/	/	42.6
Hanwoo	Hanwoo3	/	/	49.8	246479541	91.61	/	/	43.2
Hanwoo	Hanwoo4	/	/	41.2	203717705	99.12	/	/	43.2
Hanwoo	Hanwoo5	/	/	44.3	219348590	98.94	/	/	42.3
Hanwoo	Hanwoo6	/	/	41.3	204631996	99.09	/	/	41.9
Hanwoo	Hanwoo7	/	/	44.1	218317802	98.96	/	/	43.1
Hanwoo	Hanwoo8	/	/	41	203078878	98.95	/	/	41.3
Hanwoo	Hanwoo9	/	/	43.3	214567000	98.89	/	/	42.4
Hanwoo	Hanwoo10	/	/	39.8	197016954	92.74	/	/	42.6
Hanwoo	Hanwoo11	/	/	24.8	192688294	98.62	/	/	41.9
Hanwoo	Hanwoo12	/	/	39.8	196881793	99.1	/	/	42.5
Hanwoo	Hanwoo13	/	/	35.7	176882706	99.09	/	/	43
Hanwoo	Hanwoo14	/	/	35.6	176265378	98.99	/	/	41.8
Hanwoo	Hanwoo15	/	/	37.1	183510511	99.04	/	/	43.3
Hereford	Hereford1	/	/	34.7	171827020	96.25	/	/	42.6
Hereford	Hereford2	/	/	33	165053598	98.22	/	/	41.8
Hereford	Hereford3	/	/	35.1	175648103	98.27	/	/	42.4
Hereford	Hereford4	/	/	36	180086212	99.09	/	/	42.6
Hereford	Hereford5	/	/	45.4	227216844	98.7	/	/	41.9
Hereford	Hereford6	/	/	48.8	244168324	98.78	/	/	42.6
Hereford	Hereford7	/	/	46.4	232005003	98.78	/	/	42.4
Hereford	Hereford8	/	/	47.4	237136023	98.64	/	/	41.5
Hereford	Hereford9	/	/	41	204988009	97.35	/	/	41.2
Leiqiong	Leiqiong1	/	/	/	212896491	89.49	/	/	/
Leiqiong	Leiqiong2	/	/	/	204666179	99.83	/	/	/
Leiqiong	Leiqiong3	/	/	/	214989822	99.82	/	/	/
Leiqiong	Leiqiong4	/	/	/	370996405	99.83	/	/	/
Leiqiong	Leiqiong5	/	/	/	355076338	99.85	/	/	/
Leiqiong	Leiqiong6	/	/	/	304845065	99.88	/	/	/
Leiqiong	Leiqiong7	/	/	/	336803561	99.82	/	/	/
Leiqiong	Leiqiong8	/	/	/	287184601	99.87	/	/	/
Leiqiong	Leiqiong9	/	/	/	209386634	99.85	/	/	/
Leiqiong	Leiqiong10	/	/	/	214288980	99.83	/	/	/
Nelore	Nelore1	/	/	22.1	110390043	94.07	/	/	38
Nelore	Nelore2	/	/	23.5	117537350	98.14	/	/	42.1
Nelore	Nelore3	/	/	42.4	212040050	92.4	/	/	40.3
Nelore	Nelore4	/	/	26.2	129616387	97.94	/	/	41.4
Nelore	Nelore5	/	/	33.4	165100430	97.85	/	/	42.2
Simmental	Simmental1	/	/	38.3	191455624	98.54	/	/	42.8
Simmental	Simmental2	/	/	42.5	212250073	98.53	/	/	42.8
Simmental	Simmental3	/	/	41.8	208917797	98.04	/	/	42.6
Simmental	Simmental4	/	/	36	180176940	92.98	/	/	42.9
Simmental	Simmental5	/	/	36.1	180733079	98.08	/	/	42.6
Simmental	Simmental6	/	/	38.7	193668606	98.52	/	/	42.6
Simmental	Simmental7	/	/	41.7	208322054	98.57	/	/	42.4
Simmental	Simmental8	/	/	43.5	217426897	98.74	/	/	42.7
Simmental	Simmental9	/	/	53.4	267180763	91.4	/	/	43.4
Simmental	Simmental10	/	/	42.5	212721187	98.54	/	/	42.6
Simmental	Simmental11	/	/	43.2	215992773	98.82	/	/	42.8
Simmental	Simmental12	/	/	42.9	214308102	96.95	/	/	42.4
Simmental	Simmental13	/	/	37.6	187806113	98.13	/	/	42.8
Simmental	Simmental14	/	/	41	204762907	98.55	/	/	42.8
Tibetan	Tibetan1	/	/	43.6	145169002	96.85	/	/	45.7
Tibetan	Tibetan2	/	/	35	116538125	97.96	/	/	44.7
Tibetan	Tibetan3	/	/	34	113360920	97.05	/	/	45.6
Tibetan	Tibetan4	/	/	34.5	115059431	97.75	/	/	44.3
Tibetan	Tibetan5	/	/	40.3	134439909	97.48	/	/	44.7
Tibetan	Tibetan6	/	/	33.4	111356050	97.48	/	/	44.9
Tibetan	Tibetan7	/	/	34.8	116156294	95.05	/	/	47.4
Tibetan	Tibetan8	/	/	34.5	114849905	95.72	/	/	45.5
Tibetan	Tibetan9	/	/	52.7	175504554	/	/	/	45.3
Tibetan	Tibetan10	/	/	39.2	130631413	99.63	/	/	44.5
Wenling	Wenling1	/	/	35.4	117559723	99.69	/	/	44.5
Wenling	Wenling2	/	/	38.1	126672105	99.71	/	/	44.3
Wenling	Wenling3	/	/	31.4	104184667	99.69	/	/	44.3
Wenling	Wenling4	/	/	35.1	116616547	99.65	/	/	44.5
Wenling	Wenling5	/	/	36.8	122123099	99.68	/	/	44.5
Wenling	Wenling6	/	/	32.8	109085538	99.7	/	/	44.5
Wenling	Wenling7	/	/	36.2	120193058	99.69	/	/	44.3
Wenling	Wenling8	/	/	33.1	110019682	99.73	/	/	44.4
Wenling	Wenling9	/	/	31	102907689	99.58	/	/	44.4
Wenling	Wenling10	/	/	36.1	180525550	99.13	/	/	42.8
Wenling	Wenling11	/	/	/	252199843	99.85	/	/	/
Wenling	Wenling12	/	/	/	282377607	99.89	/	/	/
Wenling	Wenling13	/	/	/	297987869	99.85	/	/	/
Wenling	Wenling14	/	/	/	575399369	99.87	/	/	/
Wenling	Wenling15	/	/	/	341699075	99.89	/	/	/
Wenling	Wenling16	/	/	/	212165296	99.62	/	/	/
Wenling	Wenling17	/	/	/	271563311	99.85	/	/	/
Wenling	Wenling18	/	/	/	236113249	99.85	/	/	/
Wenling	Wenling19	/	/	/	359355245	99.88	/	/	/
Wenling	Wenling20	/	/	/	373910322	99.8	/	/	/
Wenling	Wenling21	/	/	/	227945495	99.84	/	/	/
Wenling	Wenling22	/	/	/	290037182	99.82	/	/	/
